# Supplementary material for: Disilver(I) tricobalt(II) hydrogenphos­phate bis­(phosphate), Ag2Co3(HPO4)(PO4)2
Source: Acta Crystallogr Sect E Struct Rep Online. 2011 Jun 18;67(Pt 7):i41. doi: 10.1107/S1600536811022598 (PMC3152109; doi:10.1107/S1600536811022598)
Supplement: Supplementary file 1 [file e-67-00i41-sup1.cif]

##############################################################################
#                                                                            #
# This CIF contains the data in a paper accepted for publication in          #
# Acta Crystallographica Section E. It conforms to the requirements of       #
# Notes for Authors for Acta Crystallographica Section E, and has been       #
# peer reviewed under the auspices of the IUCr Commission on Journals.       #
#                                                                            #
# Full details of the Crystallographic Information File format               #
# are given in the paper "The Crystallographic Information File (CIF):       #
# a New Standard Archive File for Crystallography" by S. R. Hall, F. H.      #
# Allen and I. D. Brown [Acta Cryst. (1991), A47, 655-685].                  #
#                                                                            #
# The current version of the core CIF dictionary is obtainable from          #
# ftp://ftp.iucr.org/pub/cif_core.dic.                                       #
#                                                                            #
# Software is freely available for graphical display of the structure(s)     #
# in this CIF. For information consult the CIF software page                 #
# http://www.iucr.org/resources/cif/software.                                #
#                                                                            #
# This file may be used for bona fide research purposes within the           #
# scientific community so long as proper attribution is given to the journal # 
# article from which it was obtained.                                        #
#                                                                            #
##############################################################################
data_I
_chemical_name_systematic
;
Disilver(I) tricobalt(II) hydrogenphosphate bis(phosphate)
;
_chemical_name_common     ?
_chemical_formula_moiety     'Ag2 Co3 H O12 P3'
_chemical_formula_sum     'Ag2 Co3 H O12 P3'
_chemical_formula_structural     'Ag2Co3(PO4)2(HPO4)'
_chemical_formula_iupac     'Ag2 Co3 (H P O4) (P O4)2'
_chemical_formula_weight     678.44
_chemical_melting_point     ?
_symmetry_cell_setting     orthorhombic
_symmetry_space_group_name_H-M     'I m a 2'
_symmetry_space_group_name_Hall     'I 2 -2a'
loop_
    _symmetry_equiv_pos_as_xyz
    'x, y, z'
    '-x, -y, z'
    '-x+1/2, y, z'
    'x+1/2, -y, z'
    'x+1/2, y+1/2, z+1/2'
    '-x+1/2, -y+1/2, z+1/2'
    '-x+1, y+1/2, z+1/2'
    'x+1, -y+1/2, z+1/2'
_cell_length_a     12.9814(4)
_cell_length_b     6.5948(2)
_cell_length_c     10.7062(3)
_cell_angle_alpha     90.00
_cell_angle_beta     90.00
_cell_angle_gamma     90.00
_cell_volume     916.55(5)
_cell_formula_units_Z     4
_cell_measurement_reflns_used     1388
_cell_measurement_theta_min     3.14
_cell_measurement_theta_max     30.0
_cell_measurement_temperature     296(2)
_exptl_crystal_description     prism
_exptl_crystal_colour     pink
_exptl_crystal_size_max     0.26
_exptl_crystal_size_mid     0.12
_exptl_crystal_size_min     0.09
_exptl_crystal_density_diffrn     4.917
_exptl_crystal_density_meas     ?
_exptl_crystal_density_method     'not measured'
_exptl_crystal_F_000     1268
_exptl_absorpt_coefficient_mu     10.112
_exptl_absorpt_correction_type     multi-scan
_exptl_absorpt_process_details     '(MULABS; Blessing, 1995)'
_exptl_absorpt_correction_T_min     0.3654
_exptl_absorpt_correction_T_max     0.4236
_exptl_special_details
;
;
_diffrn_ambient_temperature     296(2)
_diffrn_radiation_type     MoK\a
_diffrn_radiation_wavelength     0.71073
_diffrn_radiation_source     'fine-focus sealed tube'
_diffrn_radiation_monochromator     graphite
_diffrn_measurement_device_type     'Bruker X8 APEX'
_diffrn_measurement_method     '\f and \w'
_diffrn_detector_area_resol_mean     ?
_diffrn_reflns_number     3966
_diffrn_reflns_av_R_equivalents     0.0209
_diffrn_reflns_av_sigmaI/netI     0.0226
_diffrn_reflns_theta_min     3.14
_diffrn_reflns_theta_max     30.00
_diffrn_reflns_theta_full     30.00
_diffrn_measured_fraction_theta_max     1.000
_diffrn_measured_fraction_theta_full     1.000
_diffrn_reflns_limit_h_min     -17
_diffrn_reflns_limit_h_max     18
_diffrn_reflns_limit_k_min     -3
_diffrn_reflns_limit_k_max     9
_diffrn_reflns_limit_l_min     -14
_diffrn_reflns_limit_l_max     15
_diffrn_standards_number     0
_diffrn_standards_interval_count     .
_diffrn_standards_interval_time     .
_diffrn_standards_decay_%     .
_refine_special_details
;
Refinement of <i>F</i>^2^ against all reflections. The weighted <i>R</i>-factor
<i>wR</i> and goodness of fit <i>S</i> are based on <i>F</i>^2^, conventional
<i>R</i>-factors <i>R</i> are based on <i>F</i>, with <i>F</i> set to zero for
negative <i>F</i>^2^. The threshold expression of <i>F</i>^2^ >
\s(<i>F</i>^2^) is used only for calculating <i>R</i>-factors(gt) <i>etc</i>.
and is not relevant to the choice of reflections for refinement.
<i>R</i>-factors based on <i>F</i>^2^ are statistically about twice as large
as those based on <i>F</i>, and <i>R</i>- factors based on all data will be
even larger.
;
_reflns_number_total     1388
_reflns_number_gt     1368
_reflns_threshold_expression     I>2\s(I)
_refine_ls_structure_factor_coef     Fsqd
_refine_ls_matrix_type     full
_refine_ls_R_factor_all     0.0280
_refine_ls_R_factor_gt     0.0275
_refine_ls_wR_factor_gt     0.0634
_refine_ls_wR_factor_ref     0.0637
_refine_ls_goodness_of_fit_ref     1.051
_refine_ls_restrained_S_all     1.051
_refine_ls_number_reflns     1388
_refine_ls_number_parameters     99
_refine_ls_number_restraints     1
_refine_ls_hydrogen_treatment     constr
_refine_ls_weighting_scheme     calc
_refine_ls_weighting_details
         'calc w=1/[\s^2^(Fo^2^)+(0.0360P)^2^+2.5641P] where P=(Fo^2^+2Fc^2^)/3'
_atom_sites_solution_hydrogens     geom
_atom_sites_solution_primary     direct
_atom_sites_solution_secondary     difmap
_refine_ls_shift/su_max     0.000
_refine_ls_shift/su_mean     0.000
_refine_diff_density_max     1.805
_refine_diff_density_min     -1.540
_refine_ls_extinction_method     none
_refine_ls_extinction_coef     ?
_refine_ls_abs_structure_details     'Flack (1983), 653 Friedel pairs'
_refine_ls_abs_structure_Flack     0.55(3)
loop_
    _atom_type_symbol
    _atom_type_description
    _atom_type_scat_dispersion_real
    _atom_type_scat_dispersion_imag
    _atom_type_scat_source
    'O' 'O' 0.0110 0.0060
                         'International Tables Vol C Tables 4.2.6.8 and 6.1.1.4'
    'P' 'P' 0.1023 0.0942
                         'International Tables Vol C Tables 4.2.6.8 and 6.1.1.4'
    'Co' 'Co' 0.3494 0.9721
                         'International Tables Vol C Tables 4.2.6.8 and 6.1.1.4'
    'Ag' 'Ag' -0.8971 1.1015
                         'International Tables Vol C Tables 4.2.6.8 and 6.1.1.4'
    'H' 'H' 0.0000 0.0000
                         'International Tables Vol C Tables 4.2.6.8 and 6.1.1.4'
_computing_data_collection     'APEX2 (Bruker, 2005)'
_computing_cell_refinement     'SAINT (Bruker, 2005)'
_computing_data_reduction     'SAINT (Bruker, 2005)'
_computing_structure_solution     'SHELXS97 (Sheldrick, 2008)'
_computing_structure_refinement     'SHELXL97 (Sheldrick, 2008)'
_computing_molecular_graphics
          'ORTEP-3 for Windows (Farrugia, 1997) and DIAMOND (Brandenburg, 2006)'
_computing_publication_material     'WinGX (Farrugia, 1999)'
loop_
    _atom_site_type_symbol
    _atom_site_label
    _atom_site_fract_x
    _atom_site_fract_y
    _atom_site_fract_z
    _atom_site_U_iso_or_equiv
    _atom_site_adp_type
    _atom_site_calc_flag
    _atom_site_refinement_flags
    _atom_site_occupancy
    _atom_site_symmetry_multiplicity
    _atom_site_disorder_assembly
    _atom_site_disorder_group
    Ag Ag1 0.2500 0.61215(8) -0.01381(7) 0.03097(16) Uani d S 1 2 . .
    Ag Ag2 0.0000 0.5000 -0.03770(5) 0.0448(2) Uani d S 1 2 . .
    Co Co1 0.13632(3) 0.24907(9) 0.20816(6) 0.00759(11) Uani d . 1 1 . .
    Co Co2 0.0000 0.5000 0.45678(7) 0.00474(13) Uani d S 1 2 . .
    P P1 -0.07308(7) 0.25700(17) 0.20656(12) 0.00728(17) Uani d . 1 1 . .
    P P2 0.2500 0.40742(18) 0.45614(14) 0.0051(2) Uani d S 1 2 . .
    O O1 -0.1344(3) 0.4442(5) 0.1740(3) 0.0117(6) Uani d . 1 1 . .
    O O2 0.0039(3) 0.2072(5) 0.1002(3) 0.0084(6) Uani d . 1 1 . .
    O O3 0.0017(3) 0.2766(5) 0.3204(3) 0.0078(6) Uani d . 1 1 . .
    O O4 -0.1489(3) 0.0787(5) 0.2349(3) 0.0116(7) Uani d . 1 1 . .
    O O5 0.15460(18) 0.5409(4) 0.4551(3) 0.0102(5) Uani d . 1 1 . .
    O O6 0.2500 0.2616(7) 0.3410(4) 0.0109(11) Uani d S 1 2 . .
    O O7 0.2500 0.2663(7) 0.5736(4) 0.0083(10) Uani d S 1 2 . .
    H H4 -0.2103 0.0633 0.2635 0.010 Uiso d PR 0.50 1 . .
loop_
    _atom_site_aniso_label
    _atom_site_aniso_U_11
    _atom_site_aniso_U_22
    _atom_site_aniso_U_33
    _atom_site_aniso_U_12
    _atom_site_aniso_U_13
    _atom_site_aniso_U_23
    Ag1 0.0498(3) 0.0187(2) 0.0244(3) 0.000 0.000 0.0049(2)
    Ag2 0.1126(6) 0.0094(2) 0.0124(3) -0.0022(2) 0.000 0.000
    Co1 0.00546(19) 0.0103(2) 0.0070(2) 0.0005(2) 0.0001(2) -0.00120(18)
    Co2 0.0051(2) 0.0051(3) 0.0040(3) 0.00074(19) 0.000 0.000
    P1 0.0069(3) 0.0078(4) 0.0071(4) 0.0000(4) -0.0003(5) 0.0005(4)
    P2 0.0043(5) 0.0066(5) 0.0044(6) 0.000 0.000 -0.0005(5)
    O1 0.0133(15) 0.0094(14) 0.0124(14) 0.0018(11) -0.0027(10) 0.0002(11)
    O2 0.0096(17) 0.0072(12) 0.0083(14) -0.0004(13) -0.0014(11) -0.0031(13)
    O3 0.0080(17) 0.0091(14) 0.0063(13) 0.0030(12) -0.0020(10) -0.0015(12)
    O4 0.0107(17) 0.0083(15) 0.0159(18) -0.0018(11) 0.0039(10) 0.0001(10)
    O5 0.0067(9) 0.0115(10) 0.0123(13) 0.0014(9) 0.0003(12) 0.0000(12)
    O6 0.011(3) 0.014(2) 0.008(2) 0.000 0.000 -0.0033(15)
    O7 0.007(3) 0.010(2) 0.0083(19) 0.000 0.000 0.0021(15)
_geom_special_details
;
All e.s.d.'s (except the e.s.d. in the dihedral angle between two l.s. planes)
are estimated using the full covariance matrix. The cell e.s.d.'s are taken
into account individually in the estimation of e.s.d.'s in distances, angles
and torsion angles; correlations between e.s.d.'s in cell parameters are only
used when they are defined by crystal symmetry. An approximate (isotropic)
treatment of cell e.s.d.'s is used for estimating e.s.d.'s involving l.s.
planes.
;
loop_
    _geom_bond_atom_site_label_1
    _geom_bond_atom_site_label_2
    _geom_bond_site_symmetry_2
    _geom_bond_distance
    _geom_bond_publ_flag
    Ag1 O1 2_565 2.537(3) ?
    Ag1 O1 4_565 2.537(3) ?
    Ag1 O5 8_464 2.623(3) ?
    Ag1 O5 6_564 2.623(3) ?
    Ag1 O7 6_554 2.666(4) ?
    Ag1 O6 6_554 2.914(5) ?
    Ag1 O4 7_454 3.001(3) ?
    Ag1 O4 5_554 3.001(3) ?
    Ag1 Ag2 . 3.33837(16) ?
    Ag2 O3 8_454 2.374(3) ?
    Ag2 O3 7_454 2.374(3) ?
    Ag2 O2 . 2.431(4) ?
    Ag2 O2 2_565 2.431(4) ?
    Ag2 O1 . 2.884(3) ?
    Ag2 O1 2_565 2.884(3) ?
    Ag2 O4 8_454 3.151(3) ?
    Ag2 O4 7_454 3.151(3) ?
    Ag2 Ag1 2_565 3.33837(16) ?
    Co1 O6 . 2.051(3) ?
    Co1 O1 2_565 2.055(3) ?
    Co1 O7 6_554 2.065(3) ?
    Co1 O2 . 2.090(3) ?
    Co1 O3 . 2.128(4) ?
    Co1 O4 2 2.187(3) ?
    Co2 O5 2_565 2.025(2) ?
    Co2 O5 . 2.025(2) ?
    Co2 O2 7_455 2.056(3) ?
    Co2 O2 8_455 2.056(3) ?
    Co2 O3 2_565 2.074(3) ?
    Co2 O3 . 2.074(3) ?
    P1 O1 . 1.510(3) ?
    P1 O2 . 1.550(4) ?
    P1 O4 . 1.563(3) ?
    P1 O3 . 1.563(4) ?
    P2 O5 . 1.519(3) ?
    P2 O5 3 1.520(3) ?
    P2 O6 . 1.563(5) ?
    P2 O7 . 1.564(5) ?
    O1 Co1 2_565 2.055(3) ?
    O1 O4 . 2.504(4) ?
    O1 O2 . 2.509(5) ?
    O1 Ag1 2_565 2.536(3) ?
    O2 Co2 7_444 2.056(3) ?
    O3 Ag2 7_445 2.374(3) ?
    O4 Ag1 5_445 3.001(3) ?
    O4 Ag2 7_445 3.151(3) ?
    O4 H4 . 0.8598 ?
    O5 Ag1 6_565 2.623(3) ?
    O6 Co1 3 2.051(3) ?
    O6 Ag1 6 2.914(5) ?
    O7 Co1 8_455 2.065(3) ?
    O7 Co1 6 2.065(3) ?
    O7 Ag1 6 2.666(4) ?
loop_
    _geom_angle_atom_site_label_1
    _geom_angle_atom_site_label_2
    _geom_angle_atom_site_label_3
    _geom_angle_site_symmetry_1
    _geom_angle_site_symmetry_3
    _geom_angle
    _geom_angle_publ_flag
    O1 Ag1 O1 2_565 4_565 72.52(15) ?
    O1 Ag1 O5 2_565 8_464 87.09(10) ?
    O1 Ag1 O5 4_565 8_464 120.52(10) ?
    O1 Ag1 O5 2_565 6_564 120.52(10) ?
    O1 Ag1 O5 4_565 6_564 87.09(10) ?
    O5 Ag1 O5 8_464 6_564 56.35(11) ?
    O1 Ag1 O7 2_565 6_554 65.44(10) ?
    O1 Ag1 O7 4_565 6_554 65.44(10) ?
    O5 Ag1 O7 8_464 6_554 149.47(7) ?
    O5 Ag1 O7 6_564 6_554 149.47(7) ?
    O1 Ag1 O6 2_565 6_554 107.39(11) ?
    O1 Ag1 O6 4_565 6_554 107.39(11) ?
    O5 Ag1 O6 8_464 6_554 132.08(10) ?
    O5 Ag1 O6 6_564 6_554 132.08(10) ?
    O7 Ag1 O6 6_554 6_554 52.78(11) ?
    O1 Ag1 O4 2_565 7_454 116.18(10) ?
    O1 Ag1 O4 4_565 7_454 163.45(9) ?
    O5 Ag1 O4 8_464 7_454 75.15(9) ?
    O5 Ag1 O4 6_564 7_454 99.02(9) ?
    O7 Ag1 O4 6_554 7_454 104.24(11) ?
    O6 Ag1 O4 6_554 7_454 57.31(10) ?
    O1 Ag1 O4 2_565 5_554 163.45(9) ?
    O1 Ag1 O4 4_565 5_554 116.18(10) ?
    O5 Ag1 O4 8_464 5_554 99.02(9) ?
    O5 Ag1 O4 6_564 5_554 75.15(9) ?
    O7 Ag1 O4 6_554 5_554 104.24(11) ?
    O6 Ag1 O4 6_554 5_554 57.31(10) ?
    O4 Ag1 O4 7_454 5_554 51.87(13) ?
    O3 Ag2 O3 8_454 7_454 100.42(17) ?
    O3 Ag2 O2 8_454 . 77.19(9) ?
    O3 Ag2 O2 7_454 . 177.52(14) ?
    O3 Ag2 O2 8_454 2_565 177.52(14) ?
    O3 Ag2 O2 7_454 2_565 77.19(9) ?
    O2 Ag2 O2 . 2_565 105.21(15) ?
    O3 Ag2 O1 8_454 . 114.25(11) ?
    O3 Ag2 O1 7_454 . 126.53(11) ?
    O2 Ag2 O1 . . 55.53(11) ?
    O2 Ag2 O1 2_565 . 67.13(10) ?
    O3 Ag2 O1 8_454 2_565 126.53(11) ?
    O3 Ag2 O1 7_454 2_565 114.25(11) ?
    O2 Ag2 O1 . 2_565 67.13(10) ?
    O2 Ag2 O1 2_565 2_565 55.53(11) ?
    O1 Ag2 O1 . 2_565 76.38(13) ?
    O3 Ag2 O4 8_454 8_454 52.04(11) ?
    O3 Ag2 O4 7_454 8_454 68.06(10) ?
    O2 Ag2 O4 . 8_454 110.56(10) ?
    O2 Ag2 O4 2_565 8_454 125.96(10) ?
    O1 Ag2 O4 . 8_454 102.42(8) ?
    O1 Ag2 O4 2_565 8_454 177.68(9) ?
    O3 Ag2 O4 8_454 7_454 68.06(10) ?
    O3 Ag2 O4 7_454 7_454 52.04(11) ?
    O2 Ag2 O4 . 7_454 125.96(10) ?
    O2 Ag2 O4 2_565 7_454 110.56(10) ?
    O1 Ag2 O4 . 7_454 177.68(9) ?
    O1 Ag2 O4 2_565 7_454 102.42(8) ?
    O4 Ag2 O4 8_454 7_454 78.84(11) ?
    Ag1 Ag2 Ag1 2_565 . 171.21(3) ?
    O6 Co1 O1 . 2_565 95.28(16) ?
    O6 Co1 O7 . 6_554 88.38(11) ?
    O1 Co1 O7 2_565 6_554 86.15(16) ?
    O6 Co1 O2 . . 168.69(14) ?
    O1 Co1 O2 2_565 . 91.26(14) ?
    O7 Co1 O2 6_554 . 101.28(12) ?
    O6 Co1 O3 . . 101.28(13) ?
    O1 Co1 O3 2_565 . 90.38(13) ?
    O7 Co1 O3 6_554 . 170.01(13) ?
    O2 Co1 O3 . . 69.40(10) ?
    O6 Co1 O4 . 2 84.00(15) ?
    O1 Co1 O4 2_565 2 175.52(12) ?
    O7 Co1 O4 6_554 2 89.40(15) ?
    O2 Co1 O4 . 2 90.18(13) ?
    O3 Co1 O4 . 2 94.10(13) ?
    O5 Co2 O5 2_565 . 178.97(18) ?
    O5 Co2 O2 2_565 7_455 94.06(13) ?
    O5 Co2 O2 . 7_455 86.71(13) ?
    O5 Co2 O2 2_565 8_455 86.71(13) ?
    O5 Co2 O2 . 8_455 94.06(13) ?
    O2 Co2 O2 7_455 8_455 83.4(2) ?
    O5 Co2 O3 2_565 2_565 94.45(13) ?
    O5 Co2 O3 . 2_565 84.82(13) ?
    O2 Co2 O3 7_455 2_565 93.07(11) ?
    O2 Co2 O3 8_455 2_565 176.32(16) ?
    O5 Co2 O3 2_565 . 84.82(13) ?
    O5 Co2 O3 . . 94.45(13) ?
    O2 Co2 O3 7_455 . 176.32(16) ?
    O2 Co2 O3 8_455 . 93.07(11) ?
    O3 Co2 O3 2_565 . 90.51(18) ?
    O1 P1 O2 . . 110.1(2) ?
    O1 P1 O4 . . 109.14(18) ?
    O2 P1 O4 . . 112.90(19) ?
    O1 P1 O3 . . 116.08(18) ?
    O2 P1 O3 . . 100.93(14) ?
    O4 P1 O3 . . 107.57(19) ?
    O1 P1 Co1 . . 122.99(14) ?
    O5 P2 O5 . 3 109.2(2) ?
    O5 P2 O6 . . 110.52(15) ?
    O5 P2 O6 3 . 110.52(15) ?
    O5 P2 O7 . . 110.52(15) ?
    O5 P2 O7 3 . 110.53(15) ?
    O6 P2 O7 . . 105.5(2) ?
    P1 O4 H4 . . 137.9 ?
loop_
    _geom_hbond_atom_site_label_D
    _geom_hbond_atom_site_label_H
    _geom_hbond_atom_site_label_A
    _geom_hbond_site_symmetry_A
    _geom_hbond_distance_DH
    _geom_hbond_distance_HA
    _geom_hbond_distance_DA
    _geom_hbond_angle_DHA
    O4 H4 O4 3_455 0.86 1.86 2.626(7) 148.0
_iucr_refine_instructions_details
;
TITL EL_ASSA432 in Ima2
CELL  0.71073  12.9814   6.5948  10.7062   90.000   90.000   90.000
ZERR     4.00   0.0004   0.0002   0.0003    0.000    0.000    0.000
LATT  -2
SYMM  - X, - Y,   Z
SYMM  1/2 - X,   Y,   Z
SYMM  1/2 + X, - Y,   Z
SFAC  O        3.04850 13.27711  2.28680  5.70111   1.54630   0.32390 =
         0.86700  32.90894   0.25080   0.011   0.006    32.500   1.400  15.999
SFAC     P    CO   AG   H
UNIT  48   12   12   8    4
MERG   2
TWIN
rem DFIX  0.860 0.002 O4 H4
FMAP   2
PLAN   20
ACTA
BOND
BOND   $H
HTAB  2.0
HTAB O4 O4_$1
eqiv $1 -x-1/2, y, z
L.S.  10
WGHT    0.036000    2.564100
BASF   0.55463
FVAR       0.51436
AG1   4    0.250000    0.612149   -0.013815    10.50000    0.04978    0.01868 =
         0.02443    0.00488    0.00000    0.00000
AG2   4    0.000000    0.500000   -0.037702    10.50000    0.11264    0.00939 =
         0.01239    0.00000    0.00000   -0.00217
CO1   3    0.136320    0.249073    0.208158    11.00000    0.00546    0.01030 =
         0.00703   -0.00120    0.00005    0.00051
CO2   3    0.000000    0.500000    0.456776    10.50000    0.00507    0.00511 =
         0.00403    0.00000    0.00000    0.00074
P1    2   -0.073076    0.257001    0.206564    11.00000    0.00689    0.00785 =
         0.00711    0.00046   -0.00029   -0.00004
P2    2    0.250000    0.407416    0.456139    10.50000    0.00433    0.00659 =
         0.00441   -0.00047    0.00000    0.00000
O1    1   -0.134434    0.444244    0.174038    11.00000    0.01326    0.00936 =
         0.01244    0.00022   -0.00274    0.00177
O2    1    0.003907    0.207193    0.100214    11.00000    0.00963    0.00720 =
         0.00832   -0.00308   -0.00144   -0.00045
O3    1    0.001721    0.276607    0.320374    11.00000    0.00796    0.00908 =
         0.00634   -0.00151   -0.00199    0.00298
O4    1   -0.148872    0.078706    0.234920    11.00000    0.01065    0.00828 =
         0.01587    0.00009    0.00386   -0.00178
O5    1    0.154604    0.540915    0.455081    11.00000    0.00667    0.01152 =
         0.01228   -0.00001    0.00031    0.00136
O6    1    0.250000    0.261638    0.341041    10.50000    0.01085    0.01380 =
         0.00800   -0.00327    0.00000    0.00000
O7    1    0.250000    0.266318    0.573607    10.50000    0.00687    0.00989 =
         0.00828    0.00211    0.00000    0.00000
AFIX   3
H4    5   -0.210269    0.063317    0.263522    10.50000   -1.20000
HKLF    4
REM  EL_ASSA432 in Ima2
REM R1 =  0.0275 for   1353 Fo > 4sig(Fo)  and  0.0280 for all   1388 data
REM     99 parameters refined using      1 restraints
END
WGHT      0.0359      2.5642
REM Highest difference peak  1.805,  deepest hole -1.540,  1-sigma level  0.171
Q1    1   0.2055  0.5682 -0.0427  11.00000  0.05    1.80
Q2    1   0.0334  0.4857  0.4885  11.00000  0.05    0.73
Q3    1  -0.0328  0.5214 -0.0492  11.00000  0.05    0.70
Q4    1   0.2500  0.6458 -0.0958  10.50000  0.05    0.67
Q5    1   0.1689  0.2273  0.2207  11.00000  0.05    0.62
Q6    1  -0.0374  0.2590  0.2588  11.00000  0.05    0.58
Q7    1   0.1981  0.4404  0.4843  11.00000  0.05    0.57
Q8    1   0.0405  0.2522  0.2782  11.00000  0.05    0.54
Q9    1  -0.2500  0.2287  0.1846  10.50000  0.05    0.53
Q10   1   0.2058  0.5987  0.4671  11.00000  0.05    0.52
Q11   1   0.0000  0.5000  0.4180  10.50000  0.05    0.48
Q12   1   0.2879  0.2530  0.6063  11.00000  0.05    0.48
Q13   1   0.1883  0.7215 -0.0433  11.00000  0.05    0.46
Q14   1  -0.1469  0.3464  0.0967  11.00000  0.05    0.45
Q15   1   0.2500  0.2231  0.5064  10.50000  0.05    0.44
Q16   1   0.0379  0.2774  0.0630  11.00000  0.05    0.44
Q17   1   0.2500  0.7888  0.0980  10.50000  0.05    0.42
Q18   1  -0.1957  0.2802  0.1162  11.00000  0.05    0.42
Q19   1  -0.0450  0.2423  0.1462  11.00000  0.05    0.42
Q20   1   0.1955  0.5928  0.0648  11.00000  0.05    0.41
;
data_global
_audit_creation_method     SHELXL-97
_journal_date_recd_electronic     2011-04-30
_journal_date_accepted     2011-06-10
_journal_name_full     'Acta Crystallographica, Section E'
_journal_year     2011
_journal_volume     67
_journal_issue      7
_journal_page_first     i41
_journal_page_last     i41
_journal_paper_category     QI
_journal_coeditor_code     MG2119
_publ_contact_author_name     'Abderrazzak Assani'
_publ_contact_author_address
;
Laboratoire de Chimie du Solide Appliqu\'ee,
Facult\'e des Sciences, Universit\'e Mohammed V-Agdal
Avenue Ibn Battouta, B.P. 1014, Rabat, Maroc
;
_publ_contact_author_email     'abder_assani@yahoo.fr'
_publ_contact_author_fax     '212 537 77 54 40'
_publ_contact_author_phone     '212 537 77 54 40'
_publ_section_title
;
Disilver(I) tricobalt(II) hydrogenphosphate bis(phosphate),
Ag~2~Co~3~(HPO~4~)(PO~4~)~2~
;
loop_
    _publ_author_name
    _publ_author_address
    'Assani, Abderrazzak'
;
Laboratoire de Chimie du Solide Appliqu\'ee,
Facult\'e des Sciences, Universit\'e Mohammed V-Agdal
Avenue Ibn Battouta, BP 1014, Rabat, Morocco
;
    'El Ammari, Lahcen'
;
Laboratoire de Chimie du Solide Appliqu\'ee,
Facult\'e des Sciences, Universit\'e Mohammed V-Agdal
Avenue Ibn Battouta, BP 1014, Rabat, Morocco
;
    'Zriouil, Mohammed'
;
Laboratoire de Chimie du Solide Appliqu\'ee,
Facult\'e des Sciences, Universit\'e Mohammed V-Agdal
Avenue Ibn Battouta, BP 1014, Rabat, Morocco
;
    'Saadi, Mohamed'
;
Laboratoire de Chimie du Solide Appliqu\'ee,
Facult\'e des Sciences, Universit\'e Mohammed V-Agdal
Avenue Ibn Battouta, BP 1014, Rabat, Morocco
;
