# Supplementary material for: Disilver(I) tricobalt(II) hydrogenphos­phate bis­(phosphate), Ag2Co3(HPO4)(PO4)2
Source: Acta Crystallogr Sect E Struct Rep Online. 2011 Jun 18;67(Pt 7):i41. doi: 10.1107/S1600536811022598 (PMC3152109; doi:10.1107/S1600536811022598)
Supplement: Supplementary file 2 [file e-67-00i41-Isup2.hkl]

# 
# h,k,l, Fc-squared, Fo-squared, sigma(Fo-squared) and status flag 
# 
data_I
_shelx_title ' EL_ASSA432 in Ima2' 
_shelx_refln_list_code          4 
_shelx_F_calc_maximum      626.59 
_exptl_crystal_F_000      1267.97 
_reflns_d_resolution_high  0.7108 
 
loop_ 
 _symmetry_equiv_pos_as_xyz 
 'x, y, z' 
 '-x, -y, z' 
 '-x+1/2, y, z' 
 'x+1/2, -y, z' 
 'x+1/2, y+1/2, z+1/2' 
 '-x+1/2, -y+1/2, z+1/2' 
 '-x+1, y+1/2, z+1/2' 
 'x+1, -y+1/2, z+1/2' 
 
_cell_length_a    12.9814 
_cell_length_b     6.5948 
_cell_length_c    10.7062 
_cell_angle_alpha  90.000 
_cell_angle_beta   90.000 
_cell_angle_gamma  90.000 
 
_shelx_F_squared_multiplier     1.000 
 
loop_ 
 _refln_index_h 
 _refln_index_k 
 _refln_index_l 
 _refln_F_squared_calc 
 _refln_F_squared_meas 
 _refln_F_squared_sigma 
 _refln_observed_status 
   3   1 -14      562.44      751.49    175.23 o 
   5   1 -14    11176.98    11737.44    539.18 o 
   0   2 -14    33664.91    34293.67    895.31 o 
   2   2 -14     2913.48     3159.12    205.84 o 
   4   2 -14      430.95      562.63    115.66 o 
   1   3 -14     3489.48     3294.15    214.03 o 
   3   3 -14     3156.65     3204.38    212.75 o 
   0   1 -13     2821.68     2909.93    266.97 o 
   2   1 -13     2189.62     2458.12    172.54 o 
   4   1 -13     3008.20     2839.86    264.77 o 
   6   1 -13      579.23      543.19    152.40 o 
   8   1 -13     1779.04     2100.57    258.01 o 
   1   2 -13      787.94      914.50    120.66 o 
   3   2 -13      579.69      758.65    115.91 o 
   5   2 -13      553.70      611.46    109.71 o 
   7   2 -13      257.61      307.03    139.10 o 
   0   3 -13      974.77     1095.08    186.87 o 
   2   3 -13      830.13      735.23    119.59 o 
   4   3 -13     1031.93     1127.21    172.91 o 
   6   3 -13      897.70      797.54    126.12 o 
   1   4 -13      226.51      160.37     81.24 o 
   3   4 -13      389.17      385.21    103.37 o 
   2   0 -12    12999.13    13748.39    501.76 o 
   4   0 -12     2106.53     2309.63    226.37 o 
   6   0 -12     4888.23     5588.73    343.13 o 
   8   0 -12     4389.54     4465.95    323.28 o 
  10   0 -12      376.55      398.69    142.88 o 
   1   1 -12     4075.88     3874.15    197.84 o 
   3   1 -12     1089.21      989.08    118.27 o 
   5   1 -12     6765.95     6754.19    372.50 o 
   7   1 -12     1351.20     1506.09    209.97 o 
   9   1 -12    10856.85    11018.64    506.49 o 
   0   2 -12      705.29      626.12    144.35 o 
   2   2 -12     5288.97     5486.17    235.62 o 
   4   2 -12    36343.01    36630.39    770.75 o 
   6   2 -12     5638.49     5713.54    252.44 o 
   8   2 -12     2648.57     2457.80    263.87 o 
  10   2 -12     6146.90     6225.47    403.19 o 
   1   3 -12     1770.78     1930.86    150.99 o 
   3   3 -12     2393.59     2300.72    167.58 o 
   5   3 -12    16245.77    16533.13    420.44 o 
   7   3 -12     1341.35     1485.08    151.38 o 
   9   3 -12     2139.98     1975.74    176.56 o 
   0   4 -12    33500.22    33168.02    830.60 o 
   2   4 -12     9349.16     8812.39    307.56 o 
   4   4 -12       83.15      133.53     75.15 o 
   6   4 -12     4554.42     4626.61    239.37 o 
   1   5 -12      394.83      419.35    126.89 o 
   3   5 -12      314.71      360.15     96.14 o 
   5   5 -12     7112.38     7034.28    289.36 o 
   0   1 -11     6959.84     6032.33    320.68 o 
   2   1 -11     4849.58     4796.93    206.31 o 
   4   1 -11     2634.61     2751.86    166.02 o 
   6   1 -11      258.88      389.86     85.74 o 
   8   1 -11     3900.40     3926.35    293.08 o 
  10   1 -11     1123.73     1472.26    213.10 o 
  12   1 -11     2041.23     2339.53    272.48 o 
   1   2 -11     2332.69     2252.38    151.13 o 
   3   2 -11     2037.59     2101.40    149.91 o 
   5   2 -11     1410.27     1367.60    127.81 o 
   7   2 -11     1150.60     1359.75    133.35 o 
   9   2 -11      928.00     1079.10    132.53 o 
  11   2 -11      233.83      389.54    148.85 o 
   0   3 -11      123.13       89.43     84.21 o 
   2   3 -11     1764.90     1460.66    134.07 o 
   4   3 -11      415.49      445.10    117.70 o 
   6   3 -11     1883.73     1783.91    145.93 o 
   8   3 -11      323.49      377.37     95.80 o 
  10   3 -11     1019.72     1201.32    144.05 o 
   1   4 -11      486.07      569.07     97.41 o 
   3   4 -11      638.22      619.92    101.40 o 
   5   4 -11     1813.36     1735.33    165.67 o 
   7   4 -11      406.16      390.23     95.12 o 
   9   4 -11       64.61       79.69     69.85 o 
   0   5 -11     5490.11     5599.24    341.39 o 
   2   5 -11     2831.32     2755.80    178.22 o 
   4   5 -11     3105.09     3271.90    211.27 o 
   6   5 -11     2933.80     2905.11    188.76 o 
   1   6 -11      670.63      753.29    110.06 o 
   3   6 -11      487.70      572.60    102.81 o 
   0   0 -10     5051.45     5293.49    281.48 o 
   2   0 -10     3661.70     3682.52    289.63 o 
   4   0 -10    36458.46    37796.13    530.11 o 
   6   0 -10     6800.05     6348.58    327.29 o 
   8   0 -10     3786.96     3947.29    277.96 o 
  10   0 -10     3014.63     3476.97    278.76 o 
  12   0 -10     4207.39     3562.13    308.05 o 
   1   1 -10     2239.72     2449.83    116.94 o 
   3   1 -10     2585.85     2487.75    120.89 o 
   5   1 -10    22796.57    22830.44    422.66 o 
   7   1 -10     1227.83     1388.54    102.69 o 
   9   1 -10     8474.64     8262.28    403.00 o 
  11   1 -10     3471.21     3903.52    303.67 o 
  13   1 -10     4326.86     4412.35    342.52 o 
   0   2 -10    92104.93    94274.41   1205.60 o 
   2   2 -10    21267.45    19628.57    387.74 o 
   4   2 -10      866.59      797.26     97.37 o 
   6   2 -10    11489.63    11309.69    313.73 o 
   8   2 -10    15340.38    14852.13    376.53 o 
  10   2 -10       69.07      200.36     80.54 o 
  12   2 -10     1867.22     2089.95    249.43 o 
   1   3 -10     4470.50     4211.69    189.53 o 
   3   3 -10     3197.86     3105.93    169.54 o 
   5   3 -10     6035.01     6143.29    263.13 o 
   7   3 -10     2940.30     3234.49    225.26 o 
   9   3 -10    11985.21    12716.71    889.04 o 
  11   3 -10      648.47      663.33    115.45 o 
   0   4 -10      937.41     1267.96    165.55 o 
   2   4 -10     7675.78     7964.66    263.61 o 
   4   4 -10    24902.09    25216.71    656.13 o 
   6   4 -10     6863.28     7132.08    338.50 o 
   8   4 -10     1489.55     1461.97    138.86 o 
  10   4 -10     6214.93     5313.14    251.27 o 
   1   5 -10     2262.82     2175.03    150.88 o 
   3   5 -10      419.61      382.58     84.61 o 
   5   5 -10    10442.57    10642.41    316.53 o 
   7   5 -10      107.92       86.78     69.20 o 
   9   5 -10     7855.05     7649.96    288.89 o 
   0   6 -10    23804.07    21559.13    617.54 o 
   2   6 -10    15570.11    15182.58    368.96 o 
   4   6 -10       54.18      111.27     75.16 o 
   6   6 -10     7601.20     7411.32    271.49 o 
   0   1  -9     6699.83     6285.19    279.67 o 
   2   1  -9     3753.74     3598.53    113.06 o 
   4   1  -9     5858.79     5658.63    164.13 o 
   6   1  -9     1694.47     1600.61     99.10 o 
   8   1  -9     1891.60     2047.94    116.88 o 
  10   1  -9      486.49      329.63     82.83 o 
  12   1  -9     3727.38     4151.17    224.64 o 
  14   1  -9      143.28      154.82    119.02 o 
   1   2  -9     5637.62     5599.48    197.85 o 
   3   2  -9     3605.22     3531.47    163.43 o 
   5   2  -9     3517.62     3457.47    273.32 o 
   7   2  -9     2565.42     2335.71    148.71 o 
   9   2  -9     1903.17     1696.18    143.11 o 
  11   2  -9     1235.04     1185.64    131.32 o 
  13   2  -9      406.59      435.54    146.84 o 
   0   3  -9     1286.12     1147.35    144.35 o 
   2   3  -9     2806.65     2480.38    145.73 o 
   4   3  -9      650.29      631.09     88.72 o 
   6   3  -9     2696.71     2519.62    151.96 o 
   8   3  -9       18.57       85.04     60.04 o 
  10   3  -9     1197.38     1336.34    134.78 o 
  12   3  -9      698.48      654.14    113.91 o 
   1   4  -9      888.00      979.07    101.61 o 
   3   4  -9      796.09      904.70    118.76 o 
   5   4  -9      118.30      116.35     59.89 o 
   7   4  -9      576.55      615.96     96.18 o 
   9   4  -9      760.55      710.28    105.56 o 
  11   4  -9      106.54      101.57     70.83 o 
   0   5  -9     1359.29     1681.85    179.65 o 
   2   5  -9     4583.03     4463.37    206.98 o 
   4   5  -9     2493.20     2447.87    150.30 o 
   6   5  -9     2066.29     2087.81    145.46 o 
   8   5  -9     1100.01     1106.32    146.41 o 
  10   5  -9     1059.31     1184.78    128.80 o 
   1   6  -9     1050.85      960.58    105.42 o 
   3   6  -9     1979.62     1923.26    136.93 o 
   5   6  -9      645.56      584.37     92.77 o 
   7   6  -9      860.85     1094.42    118.32 o 
   0   7  -9      379.94      281.10    105.80 o 
   2   7  -9       78.05      176.94     67.41 o 
   4   7  -9     1278.07     1467.14    125.62 o 
   0   0  -8   214952.58   220252.41   1608.33 o 
   2   0  -8    20710.11    19564.66    465.29 o 
   4   0  -8    15750.46    14867.96    800.22 o 
   6   0  -8    10183.71    10352.62    260.78 o 
   8   0  -8    38484.24    38901.21    760.64 o 
  10   0  -8     2279.23     1925.15    201.05 o 
  12   0  -8     9948.32     9303.38    439.36 o 
  14   0  -8    13977.58    14837.07    588.66 o 
   1   1  -8    10419.49    10143.06    167.55 o 
   3   1  -8     3956.21     3713.83    108.20 o 
   5   1  -8    11347.36    11547.83    222.38 o 
   7   1  -8     3634.30     3552.63    136.49 o 
   9   1  -8    22611.93    23123.79    351.77 o 
  11   1  -8     1255.62     1305.64    129.53 o 
  13   1  -8     1541.88     1536.86    147.92 o 
  15   1  -8      463.95      649.21    171.30 o 
   0   2  -8     1490.85     1369.26    150.59 o 
   2   2  -8     7982.12     7622.63    305.10 o 
   4   2  -8    38820.04    39782.75    501.59 o 
   6   2  -8     9968.67    10051.31    267.00 o 
   8   2  -8      545.71      599.67     88.67 o 
  10   2  -8     7504.99     7749.07    268.39 o 
  12   2  -8     3464.36     3349.25    197.19 o 
  14   2  -8     3029.24     2693.39    270.22 o 
   1   3  -8     8552.34     8824.77    236.31 o 
   3   3  -8     3327.31     3268.81    153.14 o 
   5   3  -8    20186.60    19455.40    621.66 o 
   7   3  -8     1388.37     1471.34    124.34 o 
   9   3  -8    14209.65    13925.85    660.44 o 
  11   3  -8     2299.49     2600.91    174.22 o 
  13   3  -8     3186.03     3629.49    385.52 o 
   0   4  -8    78205.21    76151.01   1012.71 o 
   2   4  -8    30195.21    29618.64    443.72 o 
   4   4  -8     1457.73     1316.66    110.64 o 
   6   4  -8    14249.58    13872.35    323.50 o 
   8   4  -8    11448.77    11717.02    349.80 o 
  10   4  -8     1527.54     1587.76    140.25 o 
  12   4  -8     1624.10     1766.75    154.83 o 
   1   5  -8     2713.04     2804.85    165.91 o 
   3   5  -8      329.29      305.01     69.37 o 
   5   5  -8     5062.76     4923.78    204.22 o 
   7   5  -8     1610.14     1615.65    130.82 o 
   9   5  -8     9941.82     9932.40    300.02 o 
  11   5  -8      979.59     1081.34    123.98 o 
   0   6  -8     2626.70     2789.40    208.11 o 
   2   6  -8    14446.87    14795.12    322.03 o 
   4   6  -8    13757.14    13233.07    309.26 o 
   6   6  -8    10872.05    11007.37    300.00 o 
   8   6  -8       37.96       25.21     55.81 o 
  10   6  -8    12076.65    11194.20    323.79 o 
   1   7  -8     4753.09     4409.82    180.27 o 
   3   7  -8     1450.77     1339.46    110.65 o 
   5   7  -8     5200.03     5045.40    443.88 o 
   7   7  -8     1419.69     1470.69    123.17 o 
   0   1  -7    12466.23    11345.51    228.95 o 
   2   1  -7     4650.29     4537.19     92.21 o 
   4   1  -7     8559.60     8771.20    130.92 o 
   6   1  -7     2235.58     2154.83     88.19 o 
   8   1  -7     5482.49     6036.54    170.70 o 
  10   1  -7     1187.71     1279.87     95.85 o 
  12   1  -7     2876.24     3596.76    194.41 o 
  14   1  -7     2010.89     1848.00    212.61 o 
  16   1  -7     1225.46     1384.92    157.86 o 
   1   2  -7     7401.84     7198.66    172.05 o 
   3   2  -7    11070.92    11038.55    842.49 o 
   5   2  -7    10609.20    10509.72    163.82 o 
   7   2  -7     4654.24     4272.76    143.39 o 
   9   2  -7     2445.72     2407.32    120.71 o 
  11   2  -7     1253.04     1113.49    147.37 o 
  13   2  -7     1974.24     1848.36    156.59 o 
  15   2  -7     1174.97      987.92    182.11 o 
   0   3  -7     1277.48     1118.17    128.06 o 
   2   3  -7     8496.11     7979.50    211.88 o 
   4   3  -7     3878.45     3804.08    158.24 o 
   6   3  -7     1753.56     1646.68    116.33 o 
   8   3  -7      476.91      455.08     56.56 o 
  10   3  -7      690.10      930.17    183.83 o 
  12   3  -7      155.43      169.40     72.01 o 
  14   3  -7      950.08     1160.56    135.31 o 
   1   4  -7     1029.96     1050.42     91.19 o 
   3   4  -7     2367.74     2584.85    100.45 o 
   5   4  -7     4143.88     4083.03    168.48 o 
   7   4  -7     1132.89     1087.82    103.86 o 
   9   4  -7      285.28      336.46     75.38 o 
  11   4  -7      357.15      379.14     86.11 o 
  13   4  -7      515.82      383.69     94.30 o 
   0   5  -7     2666.55     2461.76    183.09 o 
   2   5  -7     3739.24     3484.63    134.54 o 
   4   5  -7     1360.37     1344.47     80.92 o 
   6   5  -7     3537.79     3373.49    158.78 o 
   8   5  -7      904.26      745.35     92.66 o 
  10   5  -7     3424.52     3801.68    189.51 o 
  12   5  -7     1704.70     1590.30    142.55 o 
   1   6  -7     3803.70     3748.41    128.17 o 
   3   6  -7     1000.32      980.38     74.82 o 
   5   6  -7     2137.15     1969.72    124.21 o 
   7   6  -7     1311.02     1314.36    111.38 o 
   9   6  -7      924.18      929.95    104.22 o 
  11   6  -7     1004.40     1200.06    137.60 o 
   0   7  -7     7122.35     7448.87    522.38 o 
   2   7  -7      780.07      873.02     88.61 o 
   4   7  -7     1142.07     1205.68     84.50 o 
   6   7  -7      596.24      636.54     81.15 o 
   8   7  -7     1067.88     1114.58    105.67 o 
   1   8  -7     1452.00     1551.02     92.58 o 
   3   8  -7     1331.73     1335.73     85.57 o 
   0   0  -6    24010.60    22624.61    418.04 o 
   2   0  -6    17251.76    16999.20    588.95 o 
   4   0  -6   168993.27   170985.84    922.12 o 
   6   0  -6    15831.64    16494.90    371.27 o 
   8   0  -6    18641.47    18132.63    334.15 o 
  10   0  -6    12804.01    13503.27    446.88 o 
  12   0  -6    18510.38    17028.32    545.80 o 
  14   0  -6     5421.94     4924.06    334.81 o 
  16   0  -6      937.39     1359.09    212.54 o 
   1   1  -6    13469.39    14274.89    167.28 o 
   3   1  -6     2922.67     2887.19     71.47 o 
   5   1  -6    23326.86    23920.93    540.60 o 
   7   1  -6     3667.02     3641.34    107.17 o 
   9   1  -6    21297.28    21391.35    381.69 o 
  11   1  -6     1678.88     1875.12    115.46 o 
  13   1  -6     4219.34     4456.08    215.17 o 
  15   1  -6      170.34      190.93     86.10 o 
   0   2  -6   151477.64   154977.56   1212.47 o 
   2   2  -6    15542.26    14625.10    293.99 o 
   4   2  -6      311.26      368.86     28.06 o 
   6   2  -6     5699.49     6109.48    195.94 o 
   8   2  -6    17903.55    18098.46    455.28 o 
  10   2  -6     1315.88     1236.10     93.18 o 
  12   2  -6     1872.17     1921.60    144.27 o 
  14   2  -6    12346.44    11730.45    352.70 o 
  16   2  -6     4811.81     4606.48    341.28 o 
   1   3  -6     7805.97     7439.57    137.61 o 
   3   3  -6     4228.34     4158.55     92.64 o 
   5   3  -6    22171.91    22592.10    402.87 o 
   7   3  -6     4436.16     4345.83    120.45 o 
   9   3  -6    19860.31    20200.46    420.41 o 
  11   3  -6     1111.06      974.73    107.30 o 
  13   3  -6     2819.80     2593.58    171.67 o 
  15   3  -6      883.75     1130.80    137.67 o 
   0   4  -6     3493.13     3428.02    188.38 o 
   2   4  -6    41802.71    41186.55    837.91 o 
   4   4  -6    33863.77    34714.82    730.82 o 
   6   4  -6    34728.07    34854.62   1040.69 o 
   8   4  -6     1071.82      942.19     93.67 o 
  10   4  -6    22968.63    22451.21    419.10 o 
  12   4  -6     2537.18     2395.96    160.97 o 
  14   4  -6      628.87      769.20     71.98 o 
   1   5  -6     2222.17     2253.88     81.40 o 
   3   5  -6     1033.96     1015.46     69.13 o 
   5   5  -6    15525.13    16135.02    242.08 o 
   7   5  -6      149.90      230.33     46.74 o 
   9   5  -6     9480.98     9051.70    258.52 o 
  11   5  -6     1078.72     1199.47    141.00 o 
  13   5  -6     2406.83     2564.74    171.06 o 
   0   6  -6    42052.30    40591.36    560.92 o 
   2   6  -6    23237.04    23426.98    511.72 o 
   4   6  -6     1079.73     1073.01     74.41 o 
   6   6  -6    11821.07    11572.89    217.36 o 
   8   6  -6     4171.22     4276.33    143.45 o 
  10   6  -6      418.96      409.74     80.91 o 
   1   7  -6     2477.79     2471.41     93.20 o 
   3   7  -6     1734.39     1735.58     91.54 o 
   5   7  -6     5648.96     5389.25    149.20 o 
   7   7  -6     1297.13     1335.31     86.25 o 
   9   7  -6     6246.33     6442.08    207.01 o 
   0   8  -6     1864.15     1708.05    113.65 o 
   2   8  -6     3925.81     4045.54    121.48 o 
   4   8  -6    20099.87    21144.67    586.39 o 
   0   1  -5    21780.83    20870.59    258.80 o 
   2   1  -5     2273.07     2108.77     55.72 o 
   4   1  -5     7768.00     7554.26    105.83 o 
   6   1  -5     2264.26     2321.86     68.72 o 
   8   1  -5     3049.86     3169.84    101.38 o 
  10   1  -5     1199.66     1166.74     86.43 o 
  12   1  -5     2751.59     2795.08    134.07 o 
  14   1  -5      457.47      492.70     97.00 o 
  16   1  -5      989.77     1191.21    142.02 o 
   1   2  -5    19677.97    19254.94    446.13 o 
   3   2  -5    11549.93    11165.90    125.13 o 
   5   2  -5     9525.25     9058.05    192.27 o 
   7   2  -5     9502.49     9409.56    132.03 o 
   9   2  -5     5633.81     5352.77    157.06 o 
  11   2  -5     2733.97     2770.53    130.40 o 
  13   2  -5      797.99      872.82     91.16 o 
  15   2  -5     1024.31     1001.26    175.00 o 
   0   3  -5     1054.94     1106.51     59.02 o 
   2   3  -5     5876.47     5793.56    102.00 o 
   4   3  -5     1356.72     1123.89     96.61 o 
   6   3  -5     2130.79     2135.47     81.05 o 
   8   3  -5      981.85      911.22     65.58 o 
  10   3  -5      388.53      515.50     59.25 o 
  12   3  -5     2967.45     3092.94    173.51 o 
  14   3  -5      888.92      877.67    118.47 o 
  16   3  -5      728.70      780.48    123.85 o 
   1   4  -5     3796.79     4029.64    109.02 o 
   3   4  -5     1850.31     1991.68     70.77 o 
   5   4  -5      972.64      984.48     66.10 o 
   7   4  -5     2519.70     2394.99    126.13 o 
   9   4  -5     2316.24     2238.65    134.99 o 
  11   4  -5      480.13      398.31     79.66 o 
  13   4  -5      131.65       95.14     42.30 o 
  15   4  -5      444.57      365.38     58.78 o 
   0   5  -5      489.59      417.43     58.88 o 
   2   5  -5     8277.33     8018.66    231.52 o 
   4   5  -5     2324.02     2284.09     92.01 o 
   6   5  -5     2351.46     2260.33     97.44 o 
   8   5  -5     1089.54     1010.42     94.88 o 
  10   5  -5      691.94      772.77     91.42 o 
  12   5  -5      224.24      185.24     72.09 o 
  14   5  -5     2057.55     2440.57    344.81 o 
   1   6  -5     3490.18     3339.18     97.76 o 
   3   6  -5     5202.03     4951.23    130.51 o 
   5   6  -5     2748.47     2652.96    103.55 o 
   7   6  -5     1170.39     1198.42     78.90 o 
   9   6  -5     1743.41     1706.59    181.90 o 
  11   6  -5     1084.64     1080.18    107.24 o 
   0   7  -5      299.95      268.16     56.23 o 
   2   7  -5      175.14      206.35     37.95 o 
   4   7  -5     1157.27     1275.69     73.42 o 
   6   7  -5      529.89      563.49     55.52 o 
   8   7  -5      677.86      703.18     64.77 o 
  10   7  -5      400.18      415.06     60.06 o 
   1   8  -5     1852.33     1994.42     73.60 o 
   3   8  -5      753.07      797.31     88.95 o 
   5   8  -5     1045.68     1118.87    108.50 o 
   0   0  -4   392596.13   377973.31   3476.78 o 
   2   0  -4     8495.90     7485.94    168.54 o 
   4   0  -4     9990.16    10311.61    208.11 o 
   6   0  -4     6468.76     6928.28    389.01 o 
   8   0  -4    41110.45    42196.08    468.88 o 
  10   0  -4    16167.63    15144.81    807.17 o 
  12   0  -4     3319.88     3079.72    232.27 o 
  14   0  -4    14796.84    14823.73    527.58 o 
  16   0  -4     4788.30     4421.99    332.77 o 
   1   1  -4     4119.38     3868.82     99.33 o 
   3   1  -4     8995.63     9187.60    114.14 o 
   5   1  -4    52389.13    53621.35    830.48 o 
   7   1  -4     1000.06      958.57     49.67 o 
   9   1  -4    11150.34    11600.49    215.51 o 
  11   1  -4     5958.02     5623.74    167.65 o 
  13   1  -4     7617.85     7634.91    269.18 o 
  15   1  -4       68.44      171.91     76.01 o 
  17   1  -4      196.76      183.53    102.20 o 
   0   2  -4    33636.87    37880.70    658.68 o 
   2   2  -4    23881.60    24362.59    510.28 o 
   4   2  -4   153742.09   157996.16   2195.10 o 
   6   2  -4    28888.71    30470.84    596.19 o 
   8   2  -4    22227.03    21946.32    290.25 o 
  10   2  -4    12974.00    13794.27    204.57 o 
  12   2  -4    19079.99    17926.71    309.98 o 
  14   2  -4     2108.49     2391.58    134.05 o 
  16   2  -4      371.30      223.42    121.29 o 
   1   3  -4    21836.86    23058.61    213.30 o 
   3   3  -4     3982.72     3809.10     81.39 o 
   5   3  -4    44713.09    46597.30   1247.74 o 
   7   3  -4     1519.88     1534.02     67.87 o 
   9   3  -4    24977.04    23722.38    272.39 o 
  11   3  -4     2081.21     2261.83    107.41 o 
  13   3  -4     8237.96     8434.56    274.47 o 
  15   3  -4      802.08      806.40    114.79 o 
   0   4  -4    47743.34    47416.73    645.98 o 
   2   4  -4    67815.81    70058.63   1373.22 o 
   4   4  -4    14067.97    14314.00    258.57 o 
   6   4  -4    31367.88    32849.77   1013.02 o 
   8   4  -4     1946.39     1924.50    114.41 o 
  10   4  -4     2883.79     2842.90    147.67 o 
  12   4  -4     1257.04     1328.45     73.19 o 
  14   4  -4    23553.92    22684.52    382.58 o 
   1   5  -4     1722.83     1761.91     80.18 o 
   3   5  -4      482.96      488.77     32.23 o 
   5   5  -4     6321.85     6266.67    140.32 o 
   7   5  -4     1397.62     1484.83     98.49 o 
   9   5  -4     8911.72     8814.85    233.82 o 
  11   5  -4     2301.58     2114.18    135.81 o 
  13   5  -4     1936.24     1601.30    134.75 o 
   0   6  -4     2784.84     2950.98    122.52 o 
   2   6  -4    23083.75    23084.04    231.34 o 
   4   6  -4    33421.40    33032.27    314.77 o 
   6   6  -4    14429.87    14163.93    215.37 o 
   8   6  -4      438.91      581.56     68.66 o 
  10   6  -4    18834.99    17878.95    469.66 o 
  12   6  -4     2153.80     2194.55    140.69 o 
   1   7  -4     1811.95     1717.32     67.39 o 
   3   7  -4     2050.63     2158.05    115.10 o 
   5   7  -4    16522.20    16366.73    763.00 o 
   7   7  -4      700.74      672.89     92.13 o 
   9   7  -4     6611.88     6626.84    147.28 o 
   0   8  -4    36389.41    35673.82    842.10 o 
   2   8  -4     8884.77     8852.13    190.42 o 
   4   8  -4     3011.93     3241.97    152.95 o 
   6   8  -4     1945.90     1888.59    175.19 o 
   0   1  -3     7782.54     7005.87    122.56 o 
   2   1  -3     4430.20     4111.37     66.92 o 
   4   1  -3    30785.84    22083.95   6206.02 o 
   6   1  -3     4571.12     4627.36     79.38 o 
   8   1  -3      778.43      849.75     46.16 o 
  10   1  -3      738.45      798.58     55.85 o 
  12   1  -3     1359.13     1586.71    101.49 o 
  14   1  -3     2120.39     2146.28    155.51 o 
  16   1  -3      478.08      495.68    103.87 o 
   1   2  -3    16032.28    11433.01   2751.85 o 
   3   2  -3    29324.07    19484.39   6946.08 o 
   5   2  -3    24753.12    23754.69   1289.22 o 
   7   2  -3    12121.76     8512.52   2017.63 o 
   9   2  -3     4050.34     4066.04     92.13 o 
  11   2  -3     3473.58     3301.01    107.15 o 
  13   2  -3     2816.37     2961.14    124.15 o 
  15   2  -3     2360.95     2494.46    141.75 o 
  17   2  -3      602.56      675.26    161.89 o 
   0   3  -3     5754.80     6348.00    107.02 o 
   2   3  -3     7013.00     6726.19    127.57 o 
   4   3  -3      656.63      765.41     52.88 o 
   6   3  -3      522.97      550.68     33.91 o 
   8   3  -3     5377.27     5294.97    108.38 o 
  10   3  -3      404.78      475.47     52.03 o 
  12   3  -3     3746.88     3825.28    127.86 o 
  14   3  -3     1864.74     1771.05    286.13 o 
  16   3  -3     1568.52     1781.72    158.45 o 
   1   4  -3      688.24      843.29     36.70 o 
   3   4  -3     4948.84     5264.36     75.96 o 
   5   4  -3     8456.18     8692.08    312.09 o 
   7   4  -3     2143.64     2217.45     87.78 o 
   9   4  -3      207.20      115.34     47.91 o 
  11   4  -3      595.55      538.65     78.97 o 
  13   4  -3     1399.13     1180.07     71.45 o 
  15   4  -3      973.39      885.56     73.07 o 
   0   5  -3     4407.22     4312.58    154.63 o 
   2   5  -3    11097.23    11003.01    275.48 o 
   4   5  -3      847.10      811.22     38.23 o 
   6   5  -3     4164.60     4295.12    109.42 o 
   8   5  -3      167.55      199.63     50.39 o 
  10   5  -3      840.90      840.11     85.75 o 
  12   5  -3      663.17      552.96     84.35 o 
  14   5  -3      216.48      331.92     82.70 o 
   1   6  -3     9250.46     8955.67    183.55 o 
   3   6  -3     2531.66     2482.98     57.45 o 
   5   6  -3     2105.95     2139.23     77.82 o 
   7   6  -3     2141.22     2084.91     93.97 o 
   9   6  -3     3581.10     3824.49    243.34 o 
  11   6  -3     1532.40     1814.96    118.46 o 
  13   6  -3      656.78      756.70     94.88 o 
   0   7  -3     2080.39     2081.42    125.71 o 
   2   7  -3      394.94      363.62     50.92 o 
   4   7  -3      225.51      139.02     44.19 o 
   6   7  -3      920.18      833.81     92.17 o 
   8   7  -3       39.47       16.00     52.04 o 
  10   7  -3     2928.42     2768.46    237.75 o 
   1   8  -3     2284.21     2388.97    168.06 o 
   3   8  -3     1633.66     1702.68     92.49 o 
   5   8  -3      776.24      805.86     90.13 o 
   7   8  -3      857.96      978.34    106.43 o 
   0   9  -3     6063.00     6351.38    397.22 o 
   2   9  -3      348.42      328.01     98.90 o 
   2   0  -2     1765.88     1758.80     85.99 o 
   4   0  -2   365246.97   349203.50   3160.83 o 
   6   0  -2     1753.86     1578.47     81.14 o 
   8   0  -2    19414.26    17973.37    287.25 o 
  10   0  -2     6738.77     7283.20    210.34 o 
  12   0  -2    28604.57    28468.81   1005.97 o 
  14   0  -2    17246.39    16994.76    545.84 o 
  16   0  -2      345.37      394.42    137.62 o 
  18   0  -2     6805.45     6917.32    426.13 o 
   1   1  -2    22107.52    23592.46    325.88 o 
   3   1  -2     4648.77     4147.40     65.15 o 
   5   1  -2    19265.25    19798.27    157.23 o 
   7   1  -2     4927.42     4708.62     75.65 o 
   9   1  -2    32698.79    32614.98    236.57 o 
  11   1  -2     1722.76     1695.29     77.66 o 
  13   1  -2     3437.32     3507.96    145.04 o 
  15   1  -2       81.79      153.04     73.88 o 
  17   1  -2      410.95      405.36    103.53 o 
   0   2  -2   281480.63   281953.84  10787.01 o 
   2   2  -2    52651.04    55053.80    707.15 o 
   4   2  -2     6431.88     6809.03     97.26 o 
   6   2  -2    18084.62    19525.08    176.78 o 
   8   2  -2    30331.11    29667.83    357.67 o 
  10   2  -2       36.51       92.32     28.79 o 
  12   2  -2     4701.31     4346.67    124.15 o 
  14   2  -2    19350.80    19079.34    272.93 o 
  16   2  -2     7190.33     6507.87    277.30 o 
   1   3  -2     3138.90     3499.77     71.43 o 
   3   3  -2     9539.29    10434.12    201.95 o 
   5   3  -2    60343.38    62771.00   1043.98 o 
   7   3  -2      737.94      750.45     43.29 o 
   9   3  -2    22275.54    22957.96    321.75 o 
  11   3  -2     3465.37     3436.19    114.02 o 
  13   3  -2     6917.45     6734.03    168.88 o 
  15   3  -2       94.10       75.15     64.12 o 
  17   3  -2     1593.69     1643.38    158.18 o 
   0   4  -2    12983.40    13711.30    437.28 o 
   2   4  -2    62050.17    64786.77    922.76 o 
   4   4  -2    27891.20    29175.65    497.85 o 
   6   4  -2    49461.71    50643.42   1053.37 o 
   8   4  -2      952.93      961.96     81.31 o 
  10   4  -2    29011.73    30410.27    427.86 o 
  12   4  -2     1462.50     1422.18    117.23 o 
  14   4  -2      271.80      293.70     47.29 o 
  16   4  -2     1785.22     2164.17    102.17 o 
   1   5  -2      213.45      610.72    209.91 o 
   3   5  -2     1120.33     1151.07     38.33 o 
   5   5  -2    23426.14    24714.72    571.64 o 
   7   5  -2      251.95      344.27     31.65 o 
   9   5  -2     7080.75     6765.53    186.65 o 
  11   5  -2     2272.20     2607.75    138.16 o 
  13   5  -2     2931.12     3111.79    165.89 o 
  15   5  -2      151.38      240.35     78.15 o 
   0   6  -2    57108.64    57525.32   1220.11 o 
   2   6  -2    37785.43    38602.41    922.11 o 
   4   6  -2     2909.19     2709.21    108.69 o 
   6   6  -2    21949.53    22337.70    543.19 o 
   8   6  -2     4795.64     5583.12    188.16 o 
  10   6  -2      878.97      783.63     75.68 o 
  12   6  -2       29.69       47.79     50.14 o 
   1   7  -2     4384.50     4402.23     86.60 o 
   3   7  -2     1257.24     1308.87     79.84 o 
   5   7  -2     3521.25     3492.11    133.27 o 
   7   7  -2     2144.94     2119.50    200.76 o 
   9   7  -2     9801.00     9249.33    383.72 o 
  11   7  -2     1192.90     1277.90    181.35 o 
   0   8  -2     2530.98     2291.60    235.56 o 
   2   8  -2     2701.67     2921.79    183.19 o 
   4   8  -2    28946.59    28552.72    345.03 o 
   6   8  -2     3277.41     3277.75    160.66 o 
   8   8  -2     4822.72     5267.69    253.68 o 
   1   9  -2     2890.17     2682.41    265.70 o 
   3   9  -2      134.82      210.71     86.04 o 
   0   1  -1    10945.71     7028.65   3153.20 o 
   2   1  -1      290.80      349.76     23.21 o 
   4   1  -1    11630.37     7477.16   2046.52 o 
   6   1  -1     6986.34     7258.41    105.78 o 
   8   1  -1      687.74      694.94     36.29 o 
  10   1  -1     1417.95     1499.05     62.51 o 
  12   1  -1     1925.61     1844.78     82.83 o 
  14   1  -1     1834.30     1864.98    117.19 o 
  16   1  -1      980.93      872.97    119.04 o 
  18   1  -1      914.43     1098.05    138.13 o 
   1   2  -1    34890.13    35750.04    622.61 o 
   3   2  -1    30967.87    31194.45    511.17 o 
   5   2  -1    26522.66    25800.47    296.52 o 
   7   2  -1    17038.59    12307.35   3803.28 o 
   9   2  -1     8969.31     8885.84    140.54 o 
  11   2  -1     4056.83     4103.33    114.18 o 
  13   2  -1     2857.71     2833.69    105.71 o 
  15   2  -1     2028.02     2088.82    100.81 o 
  17   2  -1     1649.36     1809.83    222.10 o 
   0   3  -1      190.18      238.20     27.34 o 
   2   3  -1    18664.55    18582.57    344.89 o 
   4   3  -1      815.29      915.93     46.47 o 
   6   3  -1     2773.62     2620.77    154.20 o 
   8   3  -1      741.36      778.03     46.65 o 
  10   3  -1      371.93      421.85     42.64 o 
  12   3  -1     1641.59     1735.18     90.49 o 
  14   3  -1      429.50      415.00     83.69 o 
  16   3  -1      314.51      356.94     91.27 o 
   1   4  -1     1413.12     1606.10     33.40 o 
   3   4  -1     2689.77     2823.36     52.23 o 
   5   4  -1     2535.10     2602.67     52.88 o 
   7   4  -1     2881.57     2743.96    107.36 o 
   9   4  -1      585.29      547.35     66.93 o 
  11   4  -1      601.33      549.17     76.39 o 
  13   4  -1      150.48      121.95     59.70 o 
  15   4  -1      927.33      836.66     94.12 o 
   0   5  -1     3046.52     3403.07    102.84 o 
   2   5  -1     5294.99     5348.55     98.99 o 
   4   5  -1     2603.10     2645.77     73.64 o 
   6   5  -1      399.60      470.05     29.12 o 
   8   5  -1     3833.96     3875.09    139.19 o 
  10   5  -1      136.29      127.35     47.96 o 
  12   5  -1     2622.78     2653.44    143.09 o 
  14   5  -1     1666.17     1695.12    134.41 o 
   1   6  -1     5893.31     5956.58     90.04 o 
   3   6  -1     4514.43     4474.89    126.22 o 
   5   6  -1     1871.33     1955.88     92.00 o 
   7   6  -1     1445.51     1536.17     78.81 o 
   9   6  -1     1743.01     2031.99    137.26 o 
  11   6  -1     1635.88     1736.43    222.82 o 
  13   6  -1      616.10      790.44     87.71 o 
   0   7  -1     5920.55     5298.45    310.02 o 
   2   7  -1      293.48      308.24     29.66 o 
   4   7  -1     4228.15     4074.93    132.16 o 
   6   7  -1      314.88      283.20     65.88 o 
   8   7  -1      955.29     1208.76     62.94 o 
  10   7  -1      606.84      854.76    149.64 o 
   1   8  -1     3826.27     3939.64    209.33 o 
   3   8  -1     2155.62     2236.26    162.91 o 
   5   8  -1     2176.80     2076.36    107.01 o 
   7   8  -1     1140.32     1099.15    108.36 o 
   9   8  -1     2257.99     1981.96    191.63 o 
   0   9  -1     1744.80     1722.67    233.44 o 
   2   9  -1      321.12      275.30    109.25 o 
   4   9  -1      661.12      674.18    120.49 o 
   2   0   0     8287.86     8769.64    137.64 o 
   4   0   0    56942.71    56056.98    320.55 o 
   6   0   0    16627.06    19763.58    325.35 o 
   8   0   0   182810.39   179178.72   3468.54 o 
  10   0   0    14402.42    14005.63    198.24 o 
  12   0   0    25235.30    23254.59    569.69 o 
  14   0   0    23264.34    22102.78    613.91 o 
  16   0   0    20998.17    20554.17    647.06 o 
  18   0   0     4685.56     5119.70    362.25 o 
   1   1   0     1121.08     1386.11     26.94 o 
   3   1   0      234.84      287.75     19.29 o 
   5   1   0    31308.06    30450.34    468.04 o 
   7   1   0      476.20      557.46     30.15 o 
   9   1   0    23997.40    24098.44    300.25 o 
  11   1   0     4455.90     4195.27    138.34 o 
  13   1   0     2835.53     3088.94    106.05 o 
  15   1   0      229.32      206.16     72.59 o 
  17   1   0     1827.61     1444.68    180.45 o 
   0   2   0       89.96      236.47     17.80 o 
   2   2   0     9460.43     9870.51    260.21 o 
   4   2   0    48241.68    45401.72    305.31 o 
   6   2   0    22031.46    22693.04    214.06 o 
   8   2   0     1353.81     1261.95     55.09 o 
  10   2   0     7496.80     8251.88    127.49 o 
  12   2   0     3626.62     3263.24    106.64 o 
  14   2   0     4259.04     4188.56    130.19 o 
  16   2   0     1494.70     1731.70     97.10 o 
   1   3   0    77778.17    82744.47   1171.07 o 
   3   3   0     2987.61     2805.83     42.19 o 
   5   3   0    26513.77    28028.69    274.45 o 
   7   3   0     6642.67     6556.65    204.71 o 
   9   3   0    58031.04    57471.87    513.36 o 
  11   3   0        0.68       23.35     28.01 o 
  13   3   0     3618.76     3704.03    125.15 o 
  15   3   0      190.39      272.14     79.96 o 
  17   3   0      972.28      965.19    124.43 o 
   0   4   0   110615.20   120442.20   2601.54 o 
   2   4   0   107275.76   109543.13   1998.07 o 
   4   4   0     1551.12     1445.39     77.30 o 
   6   4   0    50026.68    50742.47   1438.96 o 
   8   4   0    10254.71    10635.95    278.27 o 
  10   4   0     4831.65     4738.94    165.86 o 
  12   4   0      237.42      154.00     57.92 o 
  14   4   0    30552.15    30225.66    504.12 o 
  16   4   0     4736.81     4300.41    215.07 o 
   1   5   0     5311.17     5519.27    173.99 o 
   3   5   0     5113.63     5007.54    136.17 o 
   5   5   0      958.19     1165.61     51.56 o 
   7   5   0     4716.07     5080.50    118.17 o 
   9   5   0    15934.60    17043.49    267.38 o 
  11   5   0      670.43      581.89     73.69 o 
  13   5   0      310.96      195.58     63.69 o 
  15   5   0     1256.61     1588.23    134.38 o 
   0   6   0    13069.68    13399.33    437.40 o 
   2   6   0    33224.19    34443.34   1028.18 o 
   4   6   0    24273.44    23674.95    339.34 o 
   6   6   0    19256.71    18784.01    340.30 o 
   8   6   0      589.72      462.64     51.87 o 
  10   6   0    25439.59    25160.95    639.61 o 
  12   6   0      341.55      437.88     64.36 o 
   1   7   0      566.84      617.93     91.90 o 
   3   7   0      972.47     1034.21     66.49 o 
   5   7   0    17348.04    17332.34    274.65 o 
   7   7   0        6.37        9.64     58.55 o 
   9   7   0     7913.23     8684.10    360.74 o 
  11   7   0      635.23      770.36    148.05 o 
   0   8   0    45608.44    43909.86    955.07 o 
   2   8   0     4241.88     4451.17    365.77 o 
   4   8   0     5722.01     6197.10    141.56 o 
   6   8   0      162.61      191.74     52.83 o 
   8   8   0     8692.00     9006.70    338.37 o 
   1   9   0      365.52      360.95    100.26 o 
   3   9   0      130.62      123.44     79.49 o 
   0   1   1    10935.38    10038.88    161.85 o 
   2   1   1      284.40      348.31     23.49 o 
   4   1   1    11653.04    10393.74    601.61 o 
   6   1   1     6954.78     7234.31    107.14 o 
   8   1   1      689.67      676.03     35.54 o 
  10   1   1     1419.56     1415.00     61.44 o 
  12   1   1     1914.22     1947.47     83.13 o 
  14   1   1     1830.15     1795.32     86.41 o 
  16   1   1      996.16     1005.98    121.92 o 
  18   1   1      907.27     1133.41    141.82 o 
   1   2   1    34915.40    35470.61    690.11 o 
   3   2   1    30992.82    31494.68   1361.83 o 
   5   2   1    26508.91    26293.14    526.94 o 
   7   2   1    17029.29    16691.58    160.52 o 
   9   2   1     8979.20     8734.80    123.43 o 
  11   2   1     4067.54     4052.92     96.10 o 
  13   2   1     2861.08     2959.86    114.86 o 
  15   2   1     2025.75     2118.88    101.06 o 
  17   2   1     1647.93     1975.07    117.56 o 
   0   3   1      195.34      235.99     18.39 o 
   2   3   1    18676.93    18155.23    672.23 o 
   4   3   1      798.97      825.78     53.84 o 
   6   3   1     2778.40     2667.39     81.66 o 
   8   3   1      764.51      740.34     43.85 o 
  10   3   1      377.22      411.23     41.55 o 
  12   3   1     1629.90     1758.40     86.99 o 
  14   3   1      431.08      395.74     56.99 o 
  16   3   1      318.57      312.17     86.33 o 
   1   4   1     1416.13     1570.25     68.56 o 
   3   4   1     2692.56     2897.96    129.25 o 
   5   4   1     2540.82     2641.64     65.18 o 
   7   4   1     2875.60     2683.72    100.45 o 
   9   4   1      582.61      509.36     61.89 o 
  11   4   1      607.51      507.14     71.78 o 
  13   4   1      152.47       80.36     53.83 o 
  15   4   1      924.80      724.50    103.80 o 
   0   5   1     3065.11     3245.01    205.58 o 
   2   5   1     5298.64     5435.32    120.84 o 
   4   5   1     2574.12     2645.13     89.96 o 
   6   5   1      398.38      394.78     65.17 o 
   8   5   1     3816.05     3999.96    113.25 o 
  10   5   1      132.92      153.26     47.34 o 
  12   5   1     2629.11     2524.73    135.96 o 
  14   5   1     1675.90     1864.41    136.32 o 
   1   6   1     5910.04     5301.52    199.37 o 
   3   6   1     4498.14     4406.37    101.79 o 
   5   6   1     1869.26     1744.51    108.95 o 
   7   6   1     1448.67     1568.28     63.82 o 
   9   6   1     1744.60     1809.49    183.73 o 
  11   6   1     1640.09     1900.67     91.63 o 
  13   6   1      613.55      863.55     87.87 o 
   0   7   1     5932.47     5294.06    310.24 o 
   2   7   1      288.23      260.83     72.49 o 
   4   7   1     4228.88     4079.64    125.77 o 
   6   7   1      327.46      360.11     68.00 o 
   8   7   1      969.09     1088.42    138.04 o 
  10   7   1      600.73      876.57    145.26 o 
   1   8   1     3837.01     3753.06    205.94 o 
   3   8   1     2156.21     1989.80    180.52 o 
   5   8   1     2162.31     2115.38    127.94 o 
   7   8   1     1141.59     1053.50    127.91 o 
   9   8   1     2269.05     1978.63    185.44 o 
   0   9   1     1741.97     1680.52    232.76 o 
   2   9   1      327.86      295.43    107.86 o 
   4   9   1      660.25      787.65    129.04 o 
   0   0   2    16636.23    15865.51    153.64 o 
   2   0   2     1846.55     1697.56     52.97 o 
   4   0   2   365258.75   347183.16   8430.76 o 
   6   0   2     1758.87     1594.10     67.66 o 
   8   0   2    19430.78    17347.59    409.61 o 
  10   0   2     6765.55     7178.03    332.15 o 
  12   0   2    28615.70    28754.64    585.82 o 
  14   0   2    17254.55    17240.55    543.23 o 
  16   0   2      339.88      335.38    125.87 o 
  18   0   2     6823.87     6721.91    413.47 o 
   1   1   2    22047.93    22626.55    403.48 o 
   3   1   2     4688.95     2916.99    993.64 o 
   5   1   2    19279.47    20270.24    220.32 o 
   7   1   2     4903.26     4719.45     88.74 o 
   9   1   2    32698.04    32906.81    690.34 o 
  11   1   2     1711.84     1622.45     76.53 o 
  13   1   2     3437.67     3405.21    110.22 o 
  15   1   2       85.85      187.61     64.97 o 
  17   1   2      405.60      485.25    103.46 o 
   0   2   2   281416.16   278084.91   5445.73 o 
   2   2   2    52632.70    54337.00    535.84 o 
   4   2   2     6439.58     6854.55    150.06 o 
   6   2   2    18075.89    14391.80   4428.01 o 
   8   2   2    30277.21    29975.52    568.12 o 
  10   2   2       37.19       13.42     24.85 o 
  12   2   2     4702.82     4146.89    119.79 o 
  14   2   2    19341.42    18751.86    298.36 o 
  16   2   2     7176.34     6456.71    170.41 o 
   1   3   2     3154.09     3501.47     47.81 o 
   3   3   2     9503.47    10300.92    213.61 o 
   5   3   2    60323.03    63957.40   1231.49 o 
   7   3   2      736.20      837.58     57.49 o 
   9   3   2    22282.07    22993.20    564.80 o 
  11   3   2     3474.56     3315.41     96.28 o 
  13   3   2     6904.47     6770.33    162.28 o 
  15   3   2       86.15      106.73     65.38 o 
  17   3   2     1608.22     1684.24    154.66 o 
   0   4   2    12984.47    13018.94    216.52 o 
   2   4   2    62048.47    62549.67   1253.72 o 
   4   4   2    27995.63    28205.75    341.46 o 
   6   4   2    49500.46    50360.29   1480.51 o 
   8   4   2      935.91      922.80     74.10 o 
  10   4   2    29026.38    29974.79    533.76 o 
  12   4   2     1493.69     1372.30    108.89 o 
  14   4   2      271.25      352.38     78.29 o 
  16   4   2     1789.47     2048.92    155.71 o 
   1   5   2      227.10      292.23     31.36 o 
   3   5   2     1097.31     1059.77     58.82 o 
   5   5   2    23415.58    24443.67    387.35 o 
   7   5   2      256.25      203.12     75.67 o 
   9   5   2     7082.35     7046.88    168.14 o 
  11   5   2     2273.65     2663.75    129.04 o 
  13   5   2     2915.80     3439.78    164.08 o 
  15   5   2      151.74      220.73     74.70 o 
   0   6   2    57046.01    53178.84    888.70 o 
   2   6   2    37761.31    39138.82   1292.73 o 
   4   6   2     2917.56     2756.66    121.52 o 
   6   6   2    21895.13    21896.66    368.52 o 
   8   6   2     4775.40     5275.92    270.25 o 
  10   6   2      876.56      780.26    139.55 o 
  12   6   2       31.15       47.66     40.48 o 
   1   7   2     4362.04     4300.19    201.65 o 
   3   7   2     1273.38     1371.15     51.89 o 
   5   7   2     3536.45     3612.65    147.49 o 
   7   7   2     2140.63     2008.88    130.61 o 
   9   7   2     9800.29     8913.76    361.84 o 
  11   7   2     1184.02     1257.10     95.99 o 
   0   8   2     2543.37     2533.32    249.54 o 
   2   8   2     2733.08     2556.66    178.31 o 
   4   8   2    28960.61    28130.45    553.77 o 
   6   8   2     3279.09     3135.68    130.84 o 
   8   8   2     4838.74     5294.89    258.80 o 
   1   9   2     2884.32     2662.24    193.93 o 
   3   9   2      135.88      178.23     83.02 o 
   0   1   3     7736.52     6642.34    157.16 o 
   2   1   3     4359.89     3444.65    337.47 o 
   4   1   3    30862.94    32348.38    291.42 o 
   6   1   3     4576.28     4590.10     93.82 o 
   8   1   3      783.15      850.81     49.94 o 
  10   1   3      696.46      762.65     62.86 o 
  12   1   3     1373.40     1601.26     79.07 o 
  14   1   3     2114.11     2064.62     93.64 o 
  16   1   3      469.66      465.62     97.71 o 
   1   2   3    15998.89    15537.99    220.15 o 
   3   2   3    29349.20    30406.47    228.66 o 
   5   2   3    24813.18    20541.15   4120.35 o 
   7   2   3    12151.58    11888.18    140.52 o 
   9   2   3     4039.55     3987.45    168.00 o 
  11   2   3     3470.90     3265.66     88.75 o 
  13   2   3     2820.77     2869.15    120.29 o 
  15   2   3     2370.13     2305.21    105.87 o 
  17   2   3      606.04      681.63     80.86 o 
   0   3   3     5765.71     6403.35    106.04 o 
   2   3   3     7020.64     6613.55    114.73 o 
   4   3   3      656.13      732.48     40.03 o 
   6   3   3      518.93      590.26     46.27 o 
   8   3   3     5365.42     5481.96     76.05 o 
  10   3   3      414.50      483.88     43.07 o 
  12   3   3     3756.51     3612.44    115.82 o 
  14   3   3     1867.94     1733.11     94.27 o 
  16   3   3     1565.77     1703.26    148.90 o 
   1   4   3      681.92      769.91     52.43 o 
   3   4   3     4954.40     5288.73     68.86 o 
   5   4   3     8465.20     8729.09    124.86 o 
   7   4   3     2152.63     2136.22    157.71 o 
   9   4   3      209.91      169.26     47.26 o 
  11   4   3      589.80      548.29     74.91 o 
  13   4   3     1398.35     1217.07    111.51 o 
  15   4   3      976.88      743.16    105.12 o 
   0   5   3     4336.38     4017.78    231.96 o 
   2   5   3    11128.32    10732.54    148.74 o 
   4   5   3      813.03      816.75     43.59 o 
   6   5   3     4191.31     4014.11    101.97 o 
   8   5   3      149.33      163.24     39.24 o 
  10   5   3      856.49      850.48     77.41 o 
  12   5   3      629.85      641.79     79.44 o 
  14   5   3      213.67      287.69     74.71 o 
   1   6   3     9266.94     8130.46    248.58 o 
   3   6   3     2545.23     2354.67    106.82 o 
   5   6   3     2100.68     1957.38    135.30 o 
   7   6   3     2140.78     2135.84     71.87 o 
   9   6   3     3595.24     3886.97    133.78 o 
  11   6   3     1534.82     1600.09    192.50 o 
  13   6   3      660.80      757.44     78.70 o 
   0   7   3     2085.90     2097.13    210.99 o 
   2   7   3      397.01      398.45     83.79 o 
   4   7   3      225.25      162.40     46.60 o 
   6   7   3      908.06      778.09     87.56 o 
   8   7   3       38.81       43.24     64.60 o 
  10   7   3     2930.25     2639.04    225.69 o 
   1   8   3     2282.11     2227.89    167.34 o 
   3   8   3     1634.81     1428.53    146.52 o 
   5   8   3      786.31      742.66     69.93 o 
   7   8   3      858.99      852.26     95.38 o 
   0   9   3     6098.08     5785.92    387.54 o 
   2   9   3      332.01      347.07    100.17 o 
   0   0   4   392620.38   360458.28   4041.80 o 
   2   0   4     8602.55     7574.28    303.70 o 
   4   0   4     9834.14    10299.68    163.94 o 
   6   0   4     6549.66     6797.58    164.12 o 
   8   0   4    41045.84    42883.96    622.40 o 
  10   0   4    16211.24    15599.72    607.56 o 
  12   0   4     3321.45     3289.53    120.97 o 
  14   0   4    14819.19    14693.14    514.01 o 
  16   0   4     4802.83     4301.04    317.12 o 
   1   1   4     4230.67     3984.82     48.74 o 
   3   1   4     8920.63     9230.43     71.84 o 
   5   1   4    52373.46    54003.34    672.63 o 
   7   1   4     1013.67      946.15     49.61 o 
   9   1   4    11183.28    11786.54    161.75 o 
  11   1   4     5972.34     5543.54    185.47 o 
  13   1   4     7593.08     7448.79    160.50 o 
  15   1   4       62.40       58.66     42.50 o 
  17   1   4      200.27      211.39     90.79 o 
   0   2   4    33685.31    36398.98   1837.08 o 
   2   2   4    23867.49    24144.27    201.02 o 
   4   2   4   153650.97   127840.38  16280.60 o 
   6   2   4    28879.98    29299.24    484.15 o 
   8   2   4    22244.17    22214.90    420.14 o 
  10   2   4    12969.66    13322.41    179.87 o 
  12   2   4    19049.98    18022.52    307.28 o 
  14   2   4     2110.50     2058.73     98.35 o 
  16   2   4      372.44      281.47     56.85 o 
   1   3   4    21757.01    23421.10    232.42 o 
   3   3   4     3999.64     3961.64     90.97 o 
   5   3   4    44669.85    47981.52    256.91 o 
   7   3   4     1484.55     1479.23    149.36 o 
   9   3   4    24963.43    24996.07    406.85 o 
  11   3   4     2061.46     2139.29     75.65 o 
  13   3   4     8255.77     8262.89    191.25 o 
  15   3   4      798.30      824.17     75.72 o 
   0   4   4    47887.16    52214.93    499.76 o 
   2   4   4    67809.07    70111.18   1870.70 o 
   4   4   4    14118.25    14299.06    273.86 o 
   6   4   4    31310.00    32893.00    410.98 o 
   8   4   4     2040.74     2262.34    135.73 o 
  10   4   4     2883.01     2929.28    154.06 o 
  12   4   4     1261.48     1247.22    108.42 o 
  14   4   4    23558.57    22511.88    439.30 o 
   1   5   4     1665.69     1722.34     52.61 o 
   3   5   4      501.07      454.78     45.01 o 
   5   5   4     6327.96     6440.39    126.03 o 
   7   5   4     1386.41     1455.16     55.89 o 
   9   5   4     8883.68     9863.40    420.16 o 
  11   5   4     2292.29     2244.76    122.67 o 
  13   5   4     1931.98     1840.17    160.32 o 
   0   6   4     2786.89     2489.36    205.28 o 
   2   6   4    23065.73    24022.35    539.08 o 
   4   6   4    33432.30    31987.26    416.11 o 
   6   6   4    14453.04    14058.61    182.41 o 
   8   6   4      431.13      441.23     54.18 o 
  10   6   4    18821.13    18323.91    364.84 o 
  12   6   4     2175.35     2186.32     90.02 o 
   1   7   4     1845.59     1761.04    139.70 o 
   3   7   4     2020.42     1981.16     85.31 o 
   5   7   4    16540.47    16907.21    316.36 o 
   7   7   4      709.14      731.44     92.82 o 
   9   7   4     6634.38     6170.17    311.26 o 
   0   8   4    36301.92    33411.25    847.92 o 
   2   8   4     8872.36     8698.24    441.44 o 
   4   8   4     3022.58     3066.21    197.90 o 
   6   8   4     1960.70     1812.50    118.35 o 
   0   1   5    21837.34    20737.30    151.02 o 
   2   1   5     2232.25     1957.42     27.03 o 
   4   1   5     7775.38     7217.29     67.73 o 
   6   1   5     2224.37     2252.65    104.21 o 
   8   1   5     3083.27     3165.21     87.40 o 
  10   1   5     1183.96     1142.78     75.27 o 
  12   1   5     2748.39     3060.26    118.77 o 
  14   1   5      445.56      521.13     64.21 o 
  16   1   5     1005.91     1134.41     85.91 o 
   1   2   5    19729.77    19555.41    295.33 o 
   3   2   5    11561.36     8697.12   1326.36 o 
   5   2   5     9518.13     9213.96     94.98 o 
   7   2   5     9520.75     9374.06    125.05 o 
   9   2   5     5661.36     5402.25    114.42 o 
  11   2   5     2743.82     2770.24     93.82 o 
  13   2   5      800.30      793.61     75.62 o 
  15   2   5     1026.28     1068.07     80.88 o 
   0   3   5     1043.70     1030.65     67.63 o 
   2   3   5     5912.63     5994.27    127.73 o 
   4   3   5     1339.64     1310.51     46.37 o 
   6   3   5     2145.08     2350.22     80.09 o 
   8   3   5      975.54      917.32     83.77 o 
  10   3   5      398.81      546.78     38.97 o 
  12   3   5     2952.90     3091.42     86.30 o 
  14   3   5      888.88      874.69     60.74 o 
  16   3   5      720.43      842.50     63.88 o 
   1   4   5     3806.17     4206.86    101.00 o 
   3   4   5     1852.82     2110.31     83.82 o 
   5   4   5      976.93     1058.59     49.99 o 
   7   4   5     2523.45     2445.03    101.23 o 
   9   4   5     2318.80     2135.38    149.64 o 
  11   4   5      484.86      451.90     72.73 o 
  13   4   5      132.42      122.77     63.31 o 
  15   4   5      444.46      345.58     87.23 o 
   0   5   5      469.47      457.77     51.83 o 
   2   5   5     8299.84     8007.34    272.53 o 
   4   5   5     2272.70     2187.67     66.28 o 
   6   5   5     2354.24     2371.48    107.21 o 
   8   5   5     1055.62      971.48     60.82 o 
  10   5   5      706.54      793.59     64.00 o 
  12   5   5      222.45      202.83     61.56 o 
  14   5   5     2070.75     2241.42    146.40 o 
   1   6   5     3504.92     3556.01     83.69 o 
   3   6   5     5211.05     4871.81    161.24 o 
   5   6   5     2757.62     2756.58     88.70 o 
   7   6   5     1171.24     1181.39     69.52 o 
   9   6   5     1744.28     1947.59    142.18 o 
  11   6   5     1094.45     1209.87     68.72 o 
   0   7   5      305.67      260.69    110.14 o 
   2   7   5      172.12      208.78     34.35 o 
   4   7   5     1169.48     1292.60     96.53 o 
   6   7   5      537.43      521.86     80.14 o 
   8   7   5      685.34      488.91    111.24 o 
  10   7   5      395.76      479.30     58.06 o 
   1   8   5     1863.87     1835.57    157.30 o 
   3   8   5      756.90      803.49    122.99 o 
   5   8   5     1036.01     1018.85     80.98 o 
   0   0   6    24079.56    22642.07    222.27 o 
   2   0   6    17289.98    16982.67    149.32 o 
   4   0   6   168932.30   174740.50   3115.29 o 
   6   0   6    15780.80    16030.09    176.87 o 
   8   0   6    18717.63    17802.13    263.11 o 
  10   0   6    12815.58    13414.24    234.93 o 
  12   0   6    18514.19    17474.16    266.98 o 
  14   0   6     5433.53     5077.97    324.53 o 
  16   0   6      929.31      994.16    189.29 o 
   1   1   6    13394.27    14001.30    147.04 o 
   3   1   6     2990.94     2967.92     36.72 o 
   5   1   6    23369.19    23420.80    186.20 o 
   7   1   6     3645.75     3669.17     85.43 o 
   9   1   6    21273.43    21251.63    275.21 o 
  11   1   6     1663.36     1668.31     91.75 o 
  13   1   6     4239.83     4312.89    143.35 o 
  15   1   6      178.44      290.72     57.13 o 
   0   2   6   151468.83   156047.09   2978.94 o 
   2   2   6    15543.98    14912.31    159.21 o 
   4   2   6      314.65      337.82     20.63 o 
   6   2   6     5716.43     6003.10     81.51 o 
   8   2   6    17844.56    18033.50    173.64 o 
  10   2   6     1319.35     1149.74     56.28 o 
  12   2   6     1874.79     1914.99    104.42 o 
  14   2   6    12364.54    12031.60    252.25 o 
  16   2   6     4797.51     4141.52    144.97 o 
   1   3   6     7845.98     7678.86    120.13 o 
   3   3   6     4118.63     3890.56     76.94 o 
   5   3   6    22114.69    22916.05    203.96 o 
   7   3   6     4432.71     4557.06    118.37 o 
   9   3   6    19869.42    20385.55    458.91 o 
  11   3   6     1120.08     1115.27     56.63 o 
  13   3   6     2802.07     2656.09     98.07 o 
  15   3   6      862.98     1094.08     66.37 o 
   0   4   6     3512.48     3321.97    164.08 o 
   2   4   6    41729.02    42977.27   1297.19 o 
   4   4   6    33949.50    34112.76    299.33 o 
   6   4   6    34775.59    34883.96    407.55 o 
   8   4   6     1045.91     1032.61     82.78 o 
  10   4   6    22937.88    21975.95    489.33 o 
  12   4   6     2562.39     2585.30    201.71 o 
  14   4   6      638.82      834.95    108.52 o 
   1   5   6     2238.93     2058.61    173.42 o 
   3   5   6      993.17      905.10     55.46 o 
   5   5   6    15514.43    16047.68    352.09 o 
   7   5   6      153.35      178.34     36.74 o 
   9   5   6     9479.36     9450.58    205.65 o 
  11   5   6     1080.44     1136.81     82.03 o 
  13   5   6     2382.88     2520.30    149.06 o 
   0   6   6    42076.57    38654.84    782.30 o 
   2   6   6    23269.56    22654.28    601.21 o 
   4   6   6     1079.09     1263.44    220.19 o 
   6   6   6    11790.99    11612.79    197.40 o 
   8   6   6     4207.48     4391.17    152.72 o 
  10   6   6      423.63      625.17    186.66 o 
   1   7   6     2432.32     2377.13    161.02 o 
   3   7   6     1773.84     1744.93     93.30 o 
   5   7   6     5688.21     5087.49    189.25 o 
   7   7   6     1287.14     1206.30    117.38 o 
   9   7   6     6246.71     6421.80    163.43 o 
   0   8   6     1853.41     1671.38    216.47 o 
   2   8   6     3931.32     3669.21    253.68 o 
   4   8   6    19993.65    20011.14    269.80 o 
   0   1   7    12367.67    11706.61    110.84 o 
   2   1   7     4604.47     4472.79     51.19 o 
   4   1   7     8634.92     8728.00     71.07 o 
   6   1   7     2234.53     2089.66     58.09 o 
   8   1   7     5470.38     5877.24    108.17 o 
  10   1   7     1145.44     1198.05     80.67 o 
  12   1   7     2882.61     3199.66    125.42 o 
  14   1   7     2004.04     1816.51    103.21 o 
  16   1   7     1225.60     1447.38     97.92 o 
   1   2   7     7383.06     6157.86    712.74 o 
   3   2   7    11120.30    11034.39    167.84 o 
   5   2   7    10684.99    10578.02    105.27 o 
   7   2   7     4676.78     4484.80     77.97 o 
   9   2   7     2441.66     2428.92     65.74 o 
  11   2   7     1253.77     1153.10     60.87 o 
  13   2   7     1989.50     1788.80     88.95 o 
  15   2   7     1183.46     1072.91     77.79 o 
   0   3   7     1265.03     1220.21     74.20 o 
   2   3   7     8560.64     8300.11    142.49 o 
   4   3   7     3853.68     3706.29     88.97 o 
   6   3   7     1778.70     1805.53     79.22 o 
   8   3   7      457.74      527.31     61.33 o 
  10   3   7      719.41      779.83     49.77 o 
  12   3   7      152.43      149.39     30.68 o 
  14   3   7      963.94     1095.29     63.98 o 
   1   4   7     1017.23     1005.02     81.70 o 
   3   4   7     2377.85     2385.33    153.78 o 
   5   4   7     4156.93     4247.80    117.61 o 
   7   4   7     1139.15     1172.67     88.31 o 
   9   4   7      280.67      333.63     62.09 o 
  11   4   7      354.82      335.60     69.11 o 
  13   4   7      516.53      386.94     69.16 o 
   0   5   7     2640.86     2745.51    203.65 o 
   2   5   7     3722.82     3297.41    233.14 o 
   4   5   7     1354.78     1350.36     93.18 o 
   6   5   7     3535.79     3517.89    143.78 o 
   8   5   7      893.93      735.28     69.70 o 
  10   5   7     3417.89     3727.13    148.60 o 
  12   5   7     1689.02     1532.75     99.54 o 
   1   6   7     3826.80     3563.65    219.26 o 
   3   6   7      996.86      968.23    147.52 o 
   5   6   7     2115.02     2071.72    158.81 o 
   7   6   7     1314.09     1450.59    102.24 o 
   9   6   7      934.70      984.97     93.65 o 
  11   6   7     1010.82     1130.18     76.88 o 
   0   7   7     7164.74     7191.39    379.64 o 
   2   7   7      785.89      791.53     70.98 o 
   4   7   7     1165.87     1021.07    164.36 o 
   6   7   7      590.29      631.43     90.93 o 
   8   7   7     1075.37     1208.55     84.12 o 
   1   8   7     1459.19     1545.52    152.04 o 
   3   8   7     1338.06     1418.04    149.41 o 
   0   0   8   215049.78   218185.25   1772.55 o 
   2   0   8    20719.74    19538.76    184.72 o 
   4   0   8    15854.32    15687.57    165.04 o 
   6   0   8    10219.71    10151.61    194.09 o 
   8   0   8    38447.98    36835.97    386.23 o 
  10   0   8     2296.95     1975.89     89.16 o 
  12   0   8     9990.24     9347.69    161.21 o 
  14   0   8    13989.26    14139.67    554.87 o 
   1   1   8    10461.18    10010.27     78.93 o 
   3   1   8     3853.01     3535.01     47.78 o 
   5   1   8    11306.02    11708.87    142.88 o 
   7   1   8     3628.75     3551.23     76.87 o 
   9   1   8    22625.48    22759.60    218.58 o 
  11   1   8     1261.64     1333.78     64.04 o 
  13   1   8     1506.16     1303.00     76.46 o 
  15   1   8      453.24      592.10     67.45 o 
   0   2   8     1477.11     1522.71    117.62 o 
   2   2   8     7971.83     8244.47    114.20 o 
   4   2   8    38731.76    40831.03    585.71 o 
   6   2   8     9967.84    10264.38    162.68 o 
   8   2   8      549.36      586.49     37.35 o 
  10   2   8     7510.93     7574.01    126.27 o 
  12   2   8     3430.00     3002.92    100.43 o 
  14   2   8     3032.96     2915.85    102.10 o 
   1   3   8     8483.68     9314.20    175.03 o 
   3   3   8     3394.67     3456.16    111.81 o 
   5   3   8    20204.97    20278.66    615.90 o 
   7   3   8     1366.17     1397.54    103.60 o 
   9   3   8    14197.47    13871.44    308.54 o 
  11   3   8     2289.53     2697.02    155.44 o 
  13   3   8     3220.48     3488.78    101.39 o 
   0   4   8    78304.56    76331.27    665.33 o 
   2   4   8    30210.39    30242.44    397.59 o 
   4   4   8     1436.32     1318.10    110.92 o 
   6   4   8    14197.90    14593.79    369.43 o 
   8   4   8    11515.20    11286.25    302.38 o 
  10   4   8     1532.46     1702.96    123.11 o 
  12   4   8     1604.59     1882.33    133.74 o 
   1   5   8     2680.87     2610.08    198.85 o 
   3   5   8      348.08      372.08     63.02 o 
   5   5   8     5072.12     5108.51    183.58 o 
   7   5   8     1608.19     1552.81    145.03 o 
   9   5   8     9929.43    10195.43    242.08 o 
  11   5   8      973.99     1071.79     99.77 o 
   0   6   8     2637.35     2900.71    231.59 o 
   2   6   8    14396.86    15066.16    357.15 o 
   4   6   8    13730.89    13634.72    298.37 o 
   6   6   8    10889.64    11102.25    259.65 o 
   8   6   8       36.52       23.81     61.42 o 
  10   6   8    12034.81    11445.24    503.98 o 
   1   7   8     4786.60     4404.39    216.42 o 
   3   7   8     1397.70     1426.45    138.33 o 
   5   7   8     5197.89     5419.88    207.24 o 
   7   7   8     1421.22     1487.00    121.74 o 
   0   1   9     6743.08     6482.07     96.33 o 
   2   1   9     3726.89     3554.97     55.58 o 
   4   1   9     5861.28     5616.17     62.83 o 
   6   1   9     1666.70     1679.06     57.72 o 
   8   1   9     1912.09     2107.22     73.64 o 
  10   1   9      468.07      489.84     46.09 o 
  12   1   9     3732.22     4192.00    107.68 o 
  14   1   9      131.05      144.82     40.67 o 
   1   2   9     5680.27     5757.53     96.11 o 
   3   2   9     3619.04     3570.27     62.98 o 
   5   2   9     3523.48     3502.24     67.01 o 
   7   2   9     2586.72     2463.24     64.46 o 
   9   2   9     1925.98     1761.78     59.74 o 
  11   2   9     1244.97     1181.44     58.58 o 
  13   2   9      408.25      475.24     52.96 o 
   0   3   9     1280.98     1147.99    137.43 o 
   2   3   9     2831.12     2544.74    186.74 o 
   4   3   9      643.72      673.88     79.18 o 
   6   3   9     2714.75     2551.94    188.02 o 
   8   3   9       15.58       55.51     48.79 o 
  10   3   9     1210.95     1421.71    121.95 o 
  12   3   9      694.90      559.46     95.46 o 
   1   4   9      894.13      987.94     88.55 o 
   3   4   9      795.03      902.72     84.04 o 
   5   4   9      118.10      261.52     86.44 o 
   7   4   9      579.85      562.35     76.26 o 
   9   4   9      763.94      637.41     84.98 o 
  11   4   9      107.47       63.48     59.38 o 
   0   5   9     1344.06     1353.69    155.05 o 
   2   5   9     4619.03     4367.69    217.98 o 
   4   5   9     2463.85     2624.09    134.85 o 
   6   5   9     2071.31     2183.01    174.70 o 
   8   5   9     1076.19     1047.58     93.52 o 
  10   5   9     1077.64     1330.22    110.31 o 
   1   6   9     1050.02     1065.92    111.97 o 
   3   6   9     1984.07     1911.39    194.70 o 
   5   6   9      645.20      748.37     86.64 o 
   7   6   9      856.39     1043.78    128.44 o 
   0   7   9      392.26      550.67    139.96 o 
   2   7   9       79.74      152.48     74.24 o 
   4   7   9     1297.44     1517.54    197.27 o 
   0   0  10     5077.16     4678.10    159.58 o 
   2   0  10     3749.27     3635.85     93.05 o 
   4   0  10    36355.00    36467.63    391.40 o 
   6   0  10     6823.10     6811.05    138.35 o 
   8   0  10     3831.34     3907.76    108.51 o 
  10   0  10     3063.02     3349.83     95.15 o 
  12   0  10     4206.76     3256.97    203.89 o 
   1   1  10     2182.13     2371.45     45.95 o 
   3   1  10     2614.73     2588.35     44.66 o 
   5   1  10    22820.39    22421.27    190.95 o 
   7   1  10     1202.52     1256.53     61.45 o 
   9   1  10     8468.71     8069.21    140.32 o 
  11   1  10     3455.23     3621.42    101.74 o 
  13   1  10     4332.58     4431.46    118.75 o 
   0   2  10    92086.27    96738.70   2359.55 o 
   2   2  10    21250.21    20868.28    277.16 o 
   4   2  10      874.57      914.33     35.37 o 
   6   2  10    11472.46    11650.32    183.35 o 
   8   2  10    15275.33    14927.75    162.73 o 
  10   2  10       68.41      118.91     31.74 o 
  12   2  10     1867.59     1651.82     80.90 o 
   1   3  10     4519.61     4166.82    176.56 o 
   3   3  10     3121.62     2909.78    213.37 o 
   5   3  10     5979.57     6081.82    211.27 o 
   7   3  10     2953.80     3079.71    160.78 o 
   9   3  10    12011.04    12164.22    318.71 o 
  11   3  10      659.23      506.12     93.30 o 
   0   4  10      949.32     1212.31     98.71 o 
   2   4  10     7603.71     7818.91    328.12 o 
   4   4  10    24999.14    23564.64    568.82 o 
   6   4  10     6879.66     6848.41    221.55 o 
   8   4  10     1474.55     1469.20    120.75 o 
  10   4  10     6200.67     5456.80    355.75 o 
   1   5  10     2272.86     2355.91    122.06 o 
   3   5  10      403.11      454.71    104.51 o 
   5   5  10    10449.34    10381.22    376.24 o 
   7   5  10      109.01      150.70     86.22 o 
   9   5  10     7860.79     7883.89    306.67 o 
   0   6  10    23764.53    22432.37    619.69 o 
   2   6  10    15578.26    15292.09    534.33 o 
   4   6  10       54.67      118.00     77.56 o 
   6   6  10     7546.11     7601.19    315.88 o 
   0   1  11     6949.93     6461.41    146.20 o 
   2   1  11     4834.58     4775.43     61.27 o 
   4   1  11     2685.08     2829.97     71.41 o 
   6   1  11      252.52      353.63     41.49 o 
   8   1  11     3917.34     4261.66    105.86 o 
  10   1  11     1105.49     1231.78     68.04 o 
  12   1  11     2044.41     2535.67     94.47 o 
   1   2  11     2329.54     2423.53    123.97 o 
   3   2  11     2059.46     2117.31    117.75 o 
   5   2  11     1436.06     1379.99     55.42 o 
   7   2  11     1163.46     1166.94     49.94 o 
   9   2  11      926.16     1125.27     54.64 o 
  11   2  11      234.97      297.70     39.06 o 
   0   3  11      122.27      103.49     85.12 o 
   2   3  11     1778.28     1647.79    181.09 o 
   4   3  11      414.66      456.07    115.77 o 
   6   3  11     1880.25     1823.21    135.02 o 
   8   3  11      320.21      267.81     76.70 o 
  10   3  11     1020.62     1021.53    120.06 o 
   1   4  11      483.50      410.11    111.99 o 
   3   4  11      643.88      596.33    124.73 o 
   5   4  11     1822.62     1736.65    190.31 o 
   7   4  11      409.78      412.48     81.04 o 
   9   4  11       64.04       71.47     60.52 o 
   2   5  11     2866.84     2913.45    223.35 o 
   4   5  11     3085.21     3026.24    228.52 o 
   6   5  11     2979.16     2888.46    224.59 o 
   1   6  11      683.73      630.43    137.09 o 
   3   6  11      485.99      630.43    146.01 o 
   0   0  12    38892.68    40059.98    497.54 o 
   2   0  12    13011.25    12974.23    247.46 o 
   4   0  12     2120.78     2297.53     91.00 o 
   6   0  12     4904.30     5410.96    145.45 o 
   8   0  12     4318.95     3901.85     82.65 o 
  10   0  12      382.39      285.28     70.03 o 
   1   1  12     4106.35     4174.63     61.68 o 
   3   1  12     1055.88     1029.86     45.07 o 
   5   1  12     6763.51     6776.23    113.60 o 
   7   1  12     1355.46     1347.10     67.96 o 
   9   1  12    10880.84    11225.49    183.17 o 
   0   2  12      715.34      963.05    155.95 o 
   2   2  12     5263.04     5484.03    228.30 o 
   4   2  12    36316.58    36740.98    475.30 o 
   6   2  12     5635.41     5789.54    161.42 o 
   8   2  12     2654.33     2709.08     67.96 o 
  10   2  12     6143.06     5849.31    107.58 o 
   1   3  12     1704.90     2036.18    148.86 o 
   3   3  12     2417.22     2342.85    224.37 o 
   5   3  12    16257.11    16088.37    545.27 o 
   7   3  12     1318.45     1445.42    134.81 o 
   9   3  12     2114.43     1915.55    156.28 o 
   0   4  12    33542.82    33040.07    761.62 o 
   2   4  12     9345.16     9472.82    412.41 o 
   4   4  12       87.25      170.01    100.24 o 
   6   4  12     4512.71     4788.97    306.69 o 
   3   5  12      314.57      388.07    120.46 o 
   5   5  12     7117.15     6992.46    352.99 o 
   0   1  13     2836.40     2767.92     73.51 o 
   2   1  13     2192.23     2269.49     73.25 o 
   4   1  13     3022.75     2871.76     75.69 o 
   6   1  13      577.58      731.32     50.92 o 
   8   1  13     1783.15     1962.15     85.59 o 
   1   2  13      796.86      951.56    119.83 o 
   3   2  13      583.31      746.58    157.20 o 
   5   2  13      557.31      565.87     77.37 o 
   7   2  13      261.03      321.21     68.07 o 
   0   3  13      984.29     1012.37    175.65 o 
   2   3  13      854.57      967.43    170.88 o 
   4   3  13     1038.83     1134.50    184.19 o 
   6   3  13      916.40     1028.48    178.18 o 
   1   4  13      228.98      205.17    113.58 o 
   3   4  13      392.98      409.92    131.54 o 
   0   0  14     1517.02     1524.79    116.16 o 
   2   0  14     9701.23     9737.40    161.03 o 
   4   0  14    16899.18    17215.17    321.72 o 
   6   0  14    12466.58    13159.22    417.46 o 
   1   1  14      496.39      577.53     44.27 o 
   3   1  14      571.97      646.02     43.22 o 
   5   1  14    11201.05    11251.50    159.68 o 
   0   2  14    33702.91    33476.60    861.45 o 
   2   2  14     2908.61     3037.08    283.79 o 
   4   2  14      429.29      583.37     94.99 o 
   1   3  14     3498.93     3589.65    300.79 o 
   3   3  14     3118.22     3467.45    294.67 o 
                                                 
